# Supplementary material for: Analysis of the kinematic pattern of free throw by wheelchair basketball athletes: a systematic review
Source: PLoS One. 2025 Feb 6;20(2):e0317495. doi: 10.1371/journal.pone.0317495 (PMC11801695; doi:10.1371/journal.pone.0317495)
Supplement: S1 File — Total_searchs_revisao_Hugo.xlsx. (XLSX) [file pone.0317495.s001.xlsx]

## Sheet: Pubmed
	Authors	Title	Publication Year	DOI	Journal/Book
1	Malone LA, Gervais PL, Steadward RD.	Shooting mechanics related to player classification and free throw success in wheelchair basketball	2002		J Rehabil Res Dev
2	Goosey-Tolfrey V, Butterworth D, Morriss C.	Free Throw Shooting Technique of Male Wheelchair Basketball Players	2002	10.1123/apaq.19.2.238	Adapt Phys Activ Q
3	Fay K, Breslin G, Czyż SH, Pizlo Z.	An especial skill in elite wheelchair basketball players	2013	10.1016/j.humov.2012.08.005	Hum Mov Sci
4	Cavedon V, Zancanaro C, Milanese C.	Physique and Performance of Young Wheelchair Basketball Players in Relation with Classification	2015	10.1371/journal.pone.0143621	PLoS One
5	Gil SM, Yanci J, Otero M, Olasagasti J, Badiola A, Bidaurrazaga-Letona I, Iturricastillo A, Granados C.	The Functional Classification and Field Test Performance in Wheelchair Basketball Players	2015	10.1515/hukin-2015-0050	J Hum Kinet
6	Özkan DG, Pezzetta R, Moreau Q, Abreu AM, Aglioti SM.	Predicting the fate of basketball throws: an EEG study on expert action prediction in wheelchair basketball players	2019	10.1007/s00221-019-05677-x	Exp Brain Res
7	Gomes Costa RR, Dorneles JR, Lopes GH, Gorla JI, Ribeiro Neto F.	Medicine Ball Throw Responsiveness to Measure Wheelchair Basketball Mobility in Male Players	2021	10.1123/jsr.2020-0222	J Sport Rehabil
8	Oliver A, Driller M.	The Use of Upper-Body Intermittent Sequential Pneumatic Compression Arm Sleeves on Recovery From Exercise in Wheelchair Athletes	2021	10.1097/PHM.0000000000001521	Am J Phys Med Rehabil
9	Ribeiro Neto F, Loturco I, Henrique Lopes G, Rodrigues Dorneles J, Irineu Gorla J, Gomes Costa RR.	Correlations Between Medicine Ball Throw With Wheelchair Mobility and Isokinetic Tests in Basketball Para-Athletes	2022	10.1123/jsr.2020-0437	J Sport Rehabil
10	Ferreira da Silva CMA, de Sá KSG, Bauermann A, Borges M, de Castro Amorim M, Rossato M, Gorla JI, de Athayde Costa E Silva A.	Wheelchair skill tests in wheelchair Basketball: A systematic review	2022	10.1371/journal.pone.0276946	PLoS One

## Sheet: WOS
	Authors	Article Title	Publication Year	DOI	DOI Link
1	Malone, LA; Gervais, PL; Baudin, JP; Steadward, RD	Kinematics of free throw shooting by class 1.0 wheelchair basketball players	1996
2	Chow, JW; Mindock, LA	Discus throwing performances and medical classification of wheelchair athletes	1999	10.1097/00005768-199909000-00007	10.1097/00005768-199909000-00007
3	Malone, LA; Nielsen, AB; Steadward, RD	Expanding the dichotomous outcome in wheelchair basketball shooting of elite male players	2000	10.1123/apaq.17.4.437	http://dx.doi.org/10.1123/apaq.17.4.437
4	Goosey-Tolfrey, V; Butterworth, D; Morriss, C	Free throw shooting technique of male wheelchair basketball players	2002	10.1123/apaq.19.2.238	http://dx.doi.org/10.1123/apaq.19.2.238
5	Malone, LA; Gervais, PL; Steadward, RD	Shooting mechanics related to player classification and free throw success in wheelchair basketball	2002
6	Malone, LA; Gervais, PL; Steadward, RD	Patterns of segment co-ordination in wheelchair basketball shooting	2002
7	Schwark, BN; Mackenzie, SJ; Sprigings, EJ	Optimizing the release conditions for a free throw in wheelchair basketball	2004	10.1123/jab.20.2.153	http://dx.doi.org/10.1123/jab.20.2.153
8	Limroongreungrat, W; Jamkrajang, P; Tongaim, R	Upper Extremity Kinematics during Free Throw Shooting of Thai Wheelchair Basketball Players	2010
9	De Groot, S; Balvers, IJM; Kouwenhoven, SM; Janssen, TWJ	Validity and reliability of tests determining performance-related components of wheelchair basketball	2012	10.1080/02640414.2012.675082	http://dx.doi.org/10.1080/02640414.2012.675082
10	Grindle, GG; Deluigi, AJ; Laferrier, JZ; Cooper, RA	Evaluation of Highly Adjustable Throwing Chair for People with Disabilities	2012	10.1080/10400435.2012.659835	10.1080/10400435.2012.659835
11	Fay, K; Breslin, G; Czyz, SH; Pizlo, Z	An especial skill in elite wheelchair basketball players	2013	10.1016/j.humov.2012.08.005	http://dx.doi.org/10.1016/j.humov.2012.08.005
12	Louis, N; Gorce, P	Evaluation of wheelchair user's upper limb kinematics during throwing activities: a preliminary study	2013	10.1080/10255842.2013.815841	10.1080/10255842.2013.815841
13	Gómez, MA; Pérez, J; Molik, B; Szyman, RJ; Sampaio, J	Performance analysis of elite men's and women's wheelchair basketball teams	2014	10.1080/02640414.2013.879334	http://dx.doi.org/10.1080/02640414.2013.879334
14	Aytar, A; Zeybek, A; Pekyavas, NO; Tigli, AA; Ergun, N	Scapular resting position, shoulder pain and function in disabled athletes	2015	10.1177/0309364614534295	http://dx.doi.org/10.1177/0309364614534295
15	Bergamini, E; Morelli, F; Marchetti, F; Vannozzi, G; Polidori, L; Paradisi, F; Traballesi, M; Cappozzo, A; Delussu, AS	Wheelchair Propulsion Biomechanics in Junior Basketball Players: A Method for the Evaluation of the Efficacy of a Specific Training Program	2015	10.1155/2015/275965	http://dx.doi.org/10.1155/2015/275965
16	Cavedon, V; Zancanaro, C; Milanese, C	Physique and Performance of Young Wheelchair Basketball Players in Relation with Classification	2015	10.1371/journal.pone.0143621	http://dx.doi.org/10.1371/journal.pone.0143621
17	Gil, SM; Yanci, J; Otero, M; Olasagasti, J; Badiola, A; Bidaurrazaga-Letona, I; Iturricastillo, A; Granados, C	The Functional Classification and Field Test Performance in Wheelchair Basketball Players	2015	10.1515/hukin-2015-0050	http://dx.doi.org/10.1515/hukin-2015-0050
18	Gómez, MA; Molik, B; Morgulec-Adamowicz, N; Szyman, RJ	Performance analysis of elite women's wheelchair basketball players according to team-strength, playing-time and players' classification	2015
19	Iturricastillo, A; Granados, C; Yanci, J	Changes in Body Composition and Physical Performance in Wheelchair Basketball Players During a Competitive Season	2015	10.1515/hukin-2015-0102	http://dx.doi.org/10.1515/hukin-2015-0102
20	Lencse-Mucha, J; Molik, B; Marszalek, J; Kazmierska-Kowalewska, K; Ogonowska-Slodownik, A	Laboratory and Field-Based Evaluation of Short-Term Effort with Maximal Intensity in Individuals with Intellectual Disabilities	2015	10.1515/hukin-2015-0092	http://dx.doi.org/10.1515/hukin-2015-0092
21	Okazaki, VHA; Rodacki, ALF; Satern, MN	A review on the basketball jump shot	2015	10.1080/14763141.2015.1052541	http://dx.doi.org/10.1080/14763141.2015.1052541
22	Hyde, A; Hogarth, L; Sayers, M; Beckman, E; Connick, MJ; Tweedy, S; Burkett, B	The Impact of an Assistive Pole, Seat Configuration, and Strength in Paralympic Seated Throwing	2017	10.1123/ijspp.2016-0340	http://dx.doi.org/10.1123/ijspp.2016-0340
23	Kroonen, LT; Piper, SL; Ghatan, AC	Arthroscopic Management of Elbow Osteoarthritis	2017	10.1016/j.jhsa.2017.05.023	10.1016/j.jhsa.2017.05.023
24	Morriën, F; Taylor, MJD; Hettinga, FJ	Biomechanics in Paralympics: Implications for Performance	2017	10.1123/ijspp.2016-0199	http://dx.doi.org/10.1123/ijspp.2016-0199
25	Pojskic, H; Sisic, N; Separovic, V; Sekulic, D	ASSOCIATION BETWEEN CONDITIONING CAPACITIES AND SHOOTING PERFORMANCE IN PROFESSIONAL BASKETBALL PLAYERS: AN ANALYSIS OF STATIONARY AND DYNAMIC SHOOTING SKILLS	2018	10.1519/JSC.0000000000002100	http://dx.doi.org/10.1519/JSC.0000000000002100
26	Reina, R; Domínguez-Díez, M; Urbán, T; Roldán, A	Throwing distance constraints regarding kinematics and accuracy in high-level boccia players	2018	10.1016/j.scispo.2018.03.078	10.1016/j.scispo.2018.03.078
27	Wilroy, J; Hibberd, E	Evaluation of a Shoulder Injury Prevention Program in Wheelchair Basketball	2018	10.1123/jsr.2017-0011	http://dx.doi.org/10.1123/jsr.2017-0011
28	Özkan, DG; Pezzetta, R; Moreau, Q; Abreu, AM; Aglioti, SM	Predicting the fate of basketball throws: an EEG study on expert action prediction in wheelchair basketball players	2019	10.1007/s00221-019-05677-x	http://dx.doi.org/10.1007/s00221-019-05677-x
29	Sánchez-Pay, A; Sanz-Rivas, D	Assessment of the physical condition of the high-level wheelchair tennis player according to competitive level and kind of injury	2019	10.5232/ricyde2019.05702	http://dx.doi.org/10.5232/ricyde2019.05702
30	Romarate, A; Granados, C; Iturricastillo, A; Lizundia, M; Irigoyen, JY	Relationship between the anthropometric characteristics and physical fitness in wheelchair basketball players	2020
31	Costa, RRG; Dorneles, JR; Lopes, GH; Gorla, JI; Neto, FR	Medicine Ball Throw Responsiveness to Measure Wheelchair Basketball Mobility in Male Players	2021	10.1123/jsr.2020-0222	http://dx.doi.org/10.1123/jsr.2020-0222
32	Francis, JW; Owen, AJ; Peters, DM	Predicting field-goal success according to offensive, defensive and contextual variables in elite men's wheelchair basketball	2021	10.1371/journal.pone.0244257	http://dx.doi.org/10.1371/journal.pone.0244257
33	Lipert, A; Wróbel, K; Spychala, M; Rasmus, P; Timler, D; Marczak, M; Kozlowski, R	The Effectiveness of Active Rehabilitation Camp on Physical Performance of Disabled People Moving in Wheelchairs	2021	10.3390/ijerph18147572	http://dx.doi.org/10.3390/ijerph18147572
34	Oliver, A; Driller, M	The Use of Upper-Body Intermittent Sequential Pneumatic Compression Arm Sleeves on Recovery From Exercise in Wheelchair Athletes	2021	10.1097/PHM.0000000000001521	http://dx.doi.org/10.1097/PHM.0000000000001521
35	Sanchez-Pay, A; Martínez-Gallego, R; Crespo, M; Sanz-Rivas, D	Key Physical Factors in the Serve Velocity of Male Professional Wheelchair Tennis Players	2021	10.3390/ijerph18041944	10.3390/ijerph18041944
36	Yüksel, MF	BIOMOTOR AND TECHNICAL FEATURES OF WHEELCHAIR BASKETBALL PLAYERS BY CLASSIFICATION SCORES: A PILOT STUDY	2021	10.21653/tjpr.862640	http://dx.doi.org/10.21653/tjpr.862640
37	da Silva, CMAF; de Sá, KSG; Bauermann, A; Borges, M; Amorim, MD; Rossato, M; Gorla, JI; Silva, ADCE	Wheelchair skill tests in wheelchair Basketball: A systematic review	2022	10.1371/journal.pone.0276946	http://dx.doi.org/10.1371/journal.pone.0276946
38	Luarte-Rocha, C; de Campos, LFCC; Campos, KC; Segura, KA; Henriquez, M; Ramirez, YP; Muñoz, MF; Smith, R; Muñoz, F; Duarte, E	Physical performance of wheelchair basketball athletes with Paralympic projection of the Biobio-Chile region: a transversal study	2022
39	Neto, FR; Loturco, I; Lopes, GH; Dorneles, JR; Gorla, JI; Costa, RRG	Correlations Between Medicine Ball Throw With Wheelchair Mobility and Isokinetic Tests in Basketball Para-Athletes	2022	10.1123/jsr.2020-0437	http://dx.doi.org/10.1123/jsr.2020-0437
40	Özdalyan, F; Manci, E; Gençoglu, C; Gümüs, H; Kosova, S	Comparison of the Shooting Angles and Shooting Accuracy in Wheelchair Basketball and Basketball Players	2022	10.21134/eurjhm.2022.48.4	http://dx.doi.org/10.21134/eurjhm.2022.48.4
41	Shigematsu, S; Ogawa, M; Neya, M; Fujiwara, M; Nakata, H	The relationship between free-throw accuracy and performance variables in male wheelchair basketball players	2022	10.14198/jhse.2022.174.18	http://dx.doi.org/10.14198/jhse.2022.174.18
42	Silveira, R; Marinho, DA; Santos, CC; Barbosa, TM; Coelho, E; Morais, J; Forte, P	Resistive and propulsive forces in wheelchair racing: a brief review	2022	10.3934/biophy.2022004	10.3934/biophy.2022004
43	Urteaga, AI; Azpiroz, MF; Cortazar, ML; Domínguez, CG	Relationship between rate perceived exertion and anthropometric and physical changes in wheel chair basket ball	2022
44	Hanks, MM; Schnorenberg, AJ; Lee, KK; Slavens, BA	Three-Dimensional Biomechanics of the Trunk and Upper Extremity During Overhead Throwing in Wheelchair Lacrosse Athletes With Spinal Cord Injury	2023	10.1097/PHM.0000000000001989	http://dx.doi.org/10.1097/PHM.0000000000001989
45	González, M; Montoya, B; Jiménez, A; Salazar, M; Aedo-Munoz, E; Miarka, B; Arriagada-Tarifeno, D; Davies, J	Systematized review: Isokinetic evaluation in the assessment of upper extremity sports	2024
46	Hernández-Beltrán, V; Espada, MC; de Campos, LFCC; Becerra-Patiño, BA; Gamonales, JM	Analysis of the publications related to sports performance in wheelchair basketball: bibliometric review	2024
47	Hernández-Beltrán, V; Ibáñez, SJ; Espada, MC; Gamonales, JM	Sports Analysis of Wheelchair Basketball Game Statistics	2024	10.3390/app14072923	http://dx.doi.org/10.3390/app14072923
48	Oliveira, LS; Aleixo, GF; Luvizutto, GJ; Lobato, DFM	Effect of a Neuromodulation Protocol Associated With Sports Training on the Precision Sports Performance of a Wheelchair Basketball Para-Athlete: A Case Study	2024	10.1123/ijspp.2023-0128	http://dx.doi.org/10.1123/ijspp.2023-0128
49	Pooryamanesh, L; Kondric, M; Vuletic, PR; Blazevic, M; Daneshmandi, H	Static alignment of the upper limb and performance of athletes with spinal cord injuries	2024	10.26773/mjssm.240310	http://dx.doi.org/10.26773/mjssm.240310

## Sheet: Scopus
	Authors	Title	Year	DOI	Link
1	Malone L.A.; Nielsen A.B.; Steadward R.D.	Expanding the dichotomous outcome in wheelchair basketball shooting of elite male players	2000	10.1123/apaq.17.4.437	https://www.scopus.com/inward/record.uri?eid=2-s2.0-0033774385&doi=10.1123%2fapaq.17.4.437&partnerID=40&md5=6809358799d63895bda5acceeda6bb31
2	Goosey-Tolfrey V.; Butterworth D.; Morriss C.	Free throw shooting technique of male wheelchair basketball players	2002	10.1123/apaq.19.2.238	https://www.scopus.com/inward/record.uri?eid=2-s2.0-0036220898&doi=10.1123%2fapaq.19.2.238&partnerID=40&md5=b810df1df9954af6133393b1db4109ca
3	Malone L.A.; Gervais P.L.; Steadward R.D.	Shooting mechanics related to player classification and free throw success in wheelchair basketball	2002		https://www.scopus.com/inward/record.uri?eid=2-s2.0-0036873859&partnerID=40&md5=2a1a2fd2f9d2c52039b77846437db7dd
4	Malone L.A.; Gervais P.L.; Steadward R.D.	Patterns of segment co-ordination in wheelchair basketball shooting	2002		https://www.scopus.com/inward/record.uri?eid=2-s2.0-0036415118&partnerID=40&md5=d8151613065c74810ec696fcac15cca0
5	Nunome H.; Doyo W.; Sakurai S.; Ikegmai Y.; Yabe K.	A kinematic study of the upper-limb motion of wheelchair basketball shooting in tetraplegic adults	2002		https://www.scopus.com/inward/record.uri?eid=2-s2.0-0036207766&partnerID=40&md5=e32693ef82fc7cf9d1fad06da8db7ab6
6	Schwark B.N.; Mackenzie S.J.; Sprigings E.J.	Optimizing the release conditions for a free throw in wheelchair basketball	2004	10.1123/jab.20.2.153	https://www.scopus.com/inward/record.uri?eid=2-s2.0-2442496118&doi=10.1123%2fjab.20.2.153&partnerID=40&md5=0c61b803fba9c0fa6084b04c0ad1876d
7	Higuchi T.; Cinelli M.E.; Patla A.E.	Gaze behavior during locomotion through apertures: The effect of locomotion forms	2009	10.1016/j.humov.2009.07.012	https://www.scopus.com/inward/record.uri?eid=2-s2.0-70350769105&doi=10.1016%2fj.humov.2009.07.012&partnerID=40&md5=867fd71d394d92acbe8875578814debf
8	Gil-Agudo A.; Del Ama-Espinosa A.; Crespo-Ruiz B.	Wheelchair Basketball Quantification	2010	10.1016/j.pmr.2009.07.002	https://www.scopus.com/inward/record.uri?eid=2-s2.0-70649085078&doi=10.1016%2fj.pmr.2009.07.002&partnerID=40&md5=0c7b1890334bb79a720634a1ecc98611
9	Gil-Agudo A.; Del Ama-Espinosa A.; Crespo-Ruiz B.; Pérez-Nombela S.	Use of biomechanical analysis to classify basketball players in wheelchairs	2010	10.3233/978-1-60750-080-3-399	https://www.scopus.com/inward/record.uri?eid=2-s2.0-84865409304&doi=10.3233%2f978-1-60750-080-3-399&partnerID=40&md5=4f541ed4c94e0cfb1285a8b46a86a8a2
10	Goosey-Tolfrey V.	Supporting the paralympic athlete: Focus on wheeled sports	2010	10.3109/09638288.2010.491577
11	Limroongreungrat W.; Jamkrajang P.; Tongaim R.	Upper extremity kinematics during free throw shooting of thai wheelchair basketball players	2010	10.1007/978-3-642-14515-5_55	https://www.scopus.com/inward/record.uri?eid=2-s2.0-77957991062&doi=10.1007%2f978-3-642-14515-5_55&partnerID=40&md5=2d3fd10045bd77da2d9bae2bbd7529e1
12	Chow J.W.; Levy C.E.	Wheelchair propulsion biomechanics and wheelers' quality of life: An exploratory review	2011	10.3109/17483107.2010.525290	https://www.scopus.com/inward/record.uri?eid=2-s2.0-79958716446&doi=10.3109%2f17483107.2010.525290&partnerID=40&md5=6e75e213f90f76b8875609a8059e1298
13	Keogh J.W.L.	Paralympic sport: An emerging area for research and consultancy in sports biomechanics	2011	10.1080/14763141.2011.592341	https://www.scopus.com/inward/record.uri?eid=2-s2.0-79961223175&doi=10.1080%2f14763141.2011.592341&partnerID=40&md5=460f724a0a4881c2f74cce0476290241
14	de Groot S.; Balvers I.J.M.; Kouwenhoven S.M.; Janssen T.W.J.	Validity and reliability of tests determining performance-related components of wheelchair basketball	2012	10.1080/02640414.2012.675082	https://www.scopus.com/inward/record.uri?eid=2-s2.0-84865595401&doi=10.1080%2f02640414.2012.675082&partnerID=40&md5=65dd054562bb539c554d84f813ad9ab4
15	Oudejans R.R.D.; Janssen T.W.J.; Heubers S.; Ruitenbeek J.-R.J.A.C.	Training visual control in wheelchair basketball shooting	2012	10.1080/02701367.2012.10599881	https://www.scopus.com/inward/record.uri?eid=2-s2.0-85008848393&doi=10.1080%2f02701367.2012.10599881&partnerID=40&md5=f355af5e686047a64ff9691dbac85a4b
16	Özünlü N.; Ergun N.	Trunk balance assessment in wheelchair basketball players	2012		https://www.scopus.com/inward/record.uri?eid=2-s2.0-84892583272&partnerID=40&md5=c8119123744becb784972d7d82a6b442
17	Uzun S.; Pourmoghaddam A.; Hieronymus M.; Thrasher T.A.	Evaluation of muscle fatigue of wheelchair basketball players with spinal cord injury using recurrence quantification analysis of surface EMG	2012	10.1007/s00421-012-2358-0	https://www.scopus.com/inward/record.uri?eid=2-s2.0-84869214253&doi=10.1007%2fs00421-012-2358-0&partnerID=40&md5=336352ceb06e531b7aeeac782dbae576
18	Başar S.; Ergün N.; Yiǧiter Bayramlar K.	A comparative study of muscle strength and anaerobic power of the young national and national junior wheelchair basketball players; [Genç milli ve a milli tekerlekli sandalye basketbol sporculari{dotless}nda kuvvet ve anaerobic gücün karşi{dotless}laşti{dotless}rmali{dotless} çali{dotless}şmasi{dotless}]	2013	10.4274/tftr.26594	https://www.scopus.com/inward/record.uri?eid=2-s2.0-84891641934&doi=10.4274%2ftftr.26594&partnerID=40&md5=262bddbbbe603eb7ca574a13ac12a848
19	Churton E.; Keogh J.W.L.	Constraints influencing sports wheelchair propulsion performance and injury risk	2013	10.1186/2052-1847-5-3	https://www.scopus.com/inward/record.uri?eid=2-s2.0-84933501077&doi=10.1186%2f2052-1847-5-3&partnerID=40&md5=f40738267d6893d91afa2105de6401b8
20	Fay K.; Breslin G.; Czyz S.H.; Pizlo Z.	An especial skill in elite wheelchair basketball players	2013	10.1016/j.humov.2012.08.005	https://www.scopus.com/inward/record.uri?eid=2-s2.0-84884289733&doi=10.1016%2fj.humov.2012.08.005&partnerID=40&md5=b97c79bf41c727f76951552b6fa6ef8c
21	Hindawi O.S.; Orabi S.; Al Arjan J.; Judge L.W.; Cottingham II. M.; Bellar D.M.	Offensive tactical thinking level of wheelchair basketball players in Arab countries	2013	10.1080/17461391.2013.771383	https://www.scopus.com/inward/record.uri?eid=2-s2.0-84888121835&doi=10.1080%2f17461391.2013.771383&partnerID=40&md5=ac9147375504df73373add6a3ee77d0c
22	Ayán C.; Cancela J.M.; Fernández B.	Changes in wheelchair basketball performance indicators throughout a regular season: A pilot study	2014	10.1080/24748668.2014.11868763	https://www.scopus.com/inward/record.uri?eid=2-s2.0-84916878690&doi=10.1080%2f24748668.2014.11868763&partnerID=40&md5=f458b3742b309e1961323a6d0cab79d2
23	Gómez M.Á.; Pérez J.; Molik B.; Szyman R.J.; Sampaio J.	Performance analysis of elite men's and women's wheelchair basketball teams	2014	10.1080/02640414.2013.879334	https://www.scopus.com/inward/record.uri?eid=2-s2.0-84896488008&doi=10.1080%2f02640414.2013.879334&partnerID=40&md5=53f5794ea7fe3b7bbedcc024eff209d7
24	Bergamini E.; Morelli F.; Marchetti F.; Vannozzi G.; Polidori L.; Paradisi F.; Traballesi M.; Cappozzo A.; Delussu A.S.	Wheelchair Propulsion Biomechanics in Junior Basketball Players: A Method for the Evaluation of the Efficacy of a Specific Training Program	2015	10.1155/2015/275965	https://www.scopus.com/inward/record.uri?eid=2-s2.0-84945971401&doi=10.1155%2f2015%2f275965&partnerID=40&md5=bc861a56c3e969c8031c9db2e76bf7be
25	Cavedon V.; Zancanaro C.; Milanese C.	Physique and performance of young wheelchair basketball players in relation with classification	2015	10.1371/journal.pone.0143621	https://www.scopus.com/inward/record.uri?eid=2-s2.0-84955442563&doi=10.1371%2fjournal.pone.0143621&partnerID=40&md5=993389624b96dff1dfaccb7a3918ca8c
26	Gil S.M.; Yanci J.; Otero M.; Olasagasti J.; Badiola A.; Bidaurrazaga-Letona I.; Iturricastillo A.; Granados C.	The Functional Classification and Field Test Performance in Wheelchair Basketball Players	2015	10.1515/hukin-2015-0050	https://www.scopus.com/inward/record.uri?eid=2-s2.0-84937792300&doi=10.1515%2fhukin-2015-0050&partnerID=40&md5=221452b6d168f37784633fed98f2e0a6
27	Gómez M.A.; Molik B.; Morgulec-Adamowicz N.; Szyman R.J.	Performance analysis of elite women's wheelchair basketball players according to team-strength, playingtime and players' classification	2015	10.1080/24748668.2015.11868792	https://www.scopus.com/inward/record.uri?eid=2-s2.0-84925877939&doi=10.1080%2f24748668.2015.11868792&partnerID=40&md5=0f36162e7aa31050a09e80cef32c4c5b
28	Pérez-Tejero J.; Arbex J.P.	Wheelchair basketball player performance by game statistics; [Rendimiento del jugador de baloncesto en silla de ruedas según la estadística de juego]	2015	10.4321/s1578-84232015000300027	https://www.scopus.com/inward/record.uri?eid=2-s2.0-84963623423&doi=10.4321%2fs1578-84232015000300027&partnerID=40&md5=4c1949fa56b39a82ec0a990851ea0d81
29	Ferro A.; Villacieros J.; Pérez-Tejero J.	Sprint performance of elite wheelchair basketball players: Applicability of a laser system for describing the velocity curve	2016	10.1123/APAQ.2015-0067	https://www.scopus.com/inward/record.uri?eid=2-s2.0-85021851640&doi=10.1123%2fAPAQ.2015-0067&partnerID=40&md5=379ab5ea6080b08ee97a5dcd8d7df773
30	Dehghansai N.; Lemez S.; Wattie N.; Baker J.	Training and development of Canadian wheelchair basketball players	2017	10.1080/17461391.2016.1276636	https://www.scopus.com/inward/record.uri?eid=2-s2.0-85009799768&doi=10.1080%2f17461391.2016.1276636&partnerID=40&md5=9513403c64ef881dd2b20942afc414ea
31	Hyde A.; Hogarth L.; Sayers M.; Beckman E.; Connick M.J.; Tweedy S.; Burkett B.	The impact of an assistive pole, seat configuration, and strength in paralympic seated throwing	2017	10.1123/ijspp.2016-0340	https://www.scopus.com/inward/record.uri?eid=2-s2.0-85032826979&doi=10.1123%2fijspp.2016-0340&partnerID=40&md5=f4f14980c5b59353a059f1b7f4e98d20
32	Saltan A.; Ankarali H.	The role of trunk stabilization in functional-classification levels in wheelchair basketball	2017	10.1123/jsr.2016-0054	https://www.scopus.com/inward/record.uri?eid=2-s2.0-85029552114&doi=10.1123%2fjsr.2016-0054&partnerID=40&md5=c945604fda19b8fe152dda12631d60f8
33	Maksym M.; Oleg K.; Viacheslav M.; Larysa T.; Zhanna G.; Оlena T.; Vladymyr H.; Kateryna M.; Iryna P.	Problems and features of technique in the development of coordination abilities of players specializing in wheelchair basketball	2018	10.7752/jpes.2018.s2150	https://www.scopus.com/inward/record.uri?eid=2-s2.0-85051012406&doi=10.7752%2fjpes.2018.s2150&partnerID=40&md5=128f70264451264ba4c44cb13337c897
34	Otto A.-K.; Reer R.; Holtfreter B.; Riepenhof H.; Schröder J.	Physiological responses at the anaerobic threshold and at peak performance during arm crank ergometer diagnostics compared to wheelchair propulsion on a treadmill in elite wheelchair basketball players; [Physiologische Belastungsreaktionen an der anaeroben Schwelle und bei der maximalen Leistung während der Armkurbelergometrie im Vergleich zur Laufbandergometrie bei Elite- Rollstuhlbasketballspie…	2019	10.1016/j.orthtr.2019.01.009	https://www.scopus.com/inward/record.uri?eid=2-s2.0-85061154498&doi=10.1016%2fj.orthtr.2019.01.009&partnerID=40&md5=263d7ac17d3e278f4576a254a80ba3ed
35	Özkan D.G.; Pezzetta R.; Moreau Q.; Abreu A.M.; Aglioti S.M.	Predicting the fate of basketball throws: an EEG study on expert action prediction in wheelchair basketball players	2019	10.1007/s00221-019-05677-x	https://www.scopus.com/inward/record.uri?eid=2-s2.0-85075178393&doi=10.1007%2fs00221-019-05677-x&partnerID=40&md5=2cfd9ca143f49482db0ee3fd7db22d81
36	Seron B.B.; Oliveira De Carvalho E.M.; Greguol M.	Analysis of Physiological and Kinematic Demands of Wheelchair Basketball Games-A Review	2019	10.1519/JSC.0000000000003069	https://www.scopus.com/inward/record.uri?eid=2-s2.0-85065406298&doi=10.1519%2fJSC.0000000000003069&partnerID=40&md5=a6ffb361cf997bc4b92291baf0f5a021
37	Ribeiro Neto F.; Gomes Costa R.R.; Tanhoffer R.A.; Leal J.C.; Bottaro M.; Carregaro R.L.	Muscle Strength Cutoff Points for Functional Independence and Wheelchair Ability in Men With Spinal Cord Injury	2020	10.1016/j.apmr.2020.01.010	https://www.scopus.com/inward/record.uri?eid=2-s2.0-85081904486&doi=10.1016%2fj.apmr.2020.01.010&partnerID=40&md5=91e3a5309a551d0fa363f3930f1a22fe
38	Romarate A.; Granados C.; Iturricastillo A.; Lizundia M.; Irigoyen J.Y.	Relationship between the anthropometric characteristics and physical fitness in wheelchair basketball players; [Asociación entre las características antropométricas y la condición física en jugadores de baloncesto en silla de ruedas]	2020	10.6018/sportk.431081	https://www.scopus.com/inward/record.uri?eid=2-s2.0-85092297466&doi=10.6018%2fsportk.431081&partnerID=40&md5=c3926cfb0582738ac024ddaccd81c2d8
39	Zacharakis E.	The effect of upper limb characteristics on palm strength, anaerobic power, and technical skills of wheelchair basketball players of varying classification	2020	10.7752/jpes.2020.02086	https://www.scopus.com/inward/record.uri?eid=2-s2.0-85083824161&doi=10.7752%2fjpes.2020.02086&partnerID=40&md5=9ab3d7da818c9afc6f64cb9e15f5158c
40	Altmann V.C.; Mason B.S.; Geurts T.; Camp S.A.J.H.V.D.; Vanlandewijck Y.C.	Objective Measurement of Ball-Handling Proficiency in Wheelchair Sports: A Systematic Review	2021	10.3389/fresc.2021.798675	https://www.scopus.com/inward/record.uri?eid=2-s2.0-85174950867&doi=10.3389%2ffresc.2021.798675&partnerID=40&md5=1016cc4b68199e8a9026b048ddd49ff0
41	Costa R.R.G.; Dorneles J.R.; Lopes G.H.; Gorla J.I.; Neto F.R.	Medicine Ball Throw Responsiveness to Measure Wheelchair Basketball Mobility in Male Players	2021	10.1123/jsr.2020-0222	https://www.scopus.com/inward/record.uri?eid=2-s2.0-85122488000&doi=10.1123%2fjsr.2020-0222&partnerID=40&md5=72d8cdefa20ec8b4982990d95495a0f7
42	Francis J.W.; Owen A.J.; Peters D.M.	Predicting field-goal success according to offensive, defensive and contextual variables in elite men’s wheelchair basketball	2021	10.1371/journal.pone.0244257	https://www.scopus.com/inward/record.uri?eid=2-s2.0-85099458425&doi=10.1371%2fjournal.pone.0244257&partnerID=40&md5=20b951731d5983f0680351ed711bab2d
43	Lipert A.; Wróbel K.; Spychała M.; Rasmus P.; Timler D.; Marczak M.; Kozłowski R.	The effectiveness of active rehabilitation camp on physical performance of disabled people moving in wheelchairs	2021	10.3390/ijerph18147572	https://www.scopus.com/inward/record.uri?eid=2-s2.0-85110555920&doi=10.3390%2fijerph18147572&partnerID=40&md5=79f2c2bde5d2a33398639c874c3738ea
44	Oliver A.; Driller M.	The Use of Upper-Body Intermittent Sequential Pneumatic Compression Arm Sleeves on Recovery from Exercise in Wheelchair Athletes	2021	10.1097/PHM.0000000000001521	https://www.scopus.com/inward/record.uri?eid=2-s2.0-85098633107&doi=10.1097%2fPHM.0000000000001521&partnerID=40&md5=2ed58fc8a0357232801e0daf330b6109
45	Sánchez-Pay A.; Martínez-Gallego R.; Crespo M.; Sanz-Rivas D.	Key physical factors in the serve velocity of male professional wheelchair tennis players	2021	10.3390/ijerph18041944	https://www.scopus.com/inward/record.uri?eid=2-s2.0-85101177074&doi=10.3390%2fijerph18041944&partnerID=40&md5=a81c5d12f415e600346d662a09d061d4
46	Chénier F.; Alberca I.; Marquis E.; Gagnon D.H.; Faupin A.	Impact of dribbling on spatiotemporal and kinetic parameters in wheelchair basketball athletes	2022	10.1016/j.clinbiomech.2021.105545	https://www.scopus.com/inward/record.uri?eid=2-s2.0-85120974772&doi=10.1016%2fj.clinbiomech.2021.105545&partnerID=40&md5=7e769da055c4399cdd22990c4c25ed3c
47	da Silva C.M.A.F.; de Sá K.S.G.; Bauermann A.; Borges M.; de Castro Amorim M.; Rossato M.; Gorla J.I.; de Athayde Costa e Silva A.	Wheelchair skill tests in wheelchair Basketball: A systematic review	2022	10.1371/journal.pone.0276946	https://www.scopus.com/inward/record.uri?eid=2-s2.0-85143200073&doi=10.1371%2fjournal.pone.0276946&partnerID=40&md5=9a70e8a2b360b70c8ccfc26408829e0c
48	Neto F.R.; Loturco I.; Lopes G.H.; Dorneles J.R.; Gorla J.I.; Costa R.R.G.	Correlations between Medicine Ball Throw with Wheelchair Mobility and Isokinetic Tests in Basketball Para-Athletes	2022	10.1123/JSR.2020-0437	https://www.scopus.com/inward/record.uri?eid=2-s2.0-85122928629&doi=10.1123%2fJSR.2020-0437&partnerID=40&md5=065816cf7c5e605f3b53dc40a9e6d0c1
49	Shigematsu S.; Ogawa M.; Neya M.; Fujiwara M.; Nakata H.	The relationship between free-throw accuracy and performance variables in male wheelchair basketball players	2022	10.14198/jhse.2022.174.18	https://www.scopus.com/inward/record.uri?eid=2-s2.0-85133587293&doi=10.14198%2fjhse.2022.174.18&partnerID=40&md5=d746f67c4711c433acfde01c4bc2cc39
50	Alim A.; Rismayanthi C.; Yulianto W.D.; Miftachurochmah Y.	The Main Physical Factors in the Serve Accuracy of Wheelchair Tennis Players	2023	10.13189/saj.2023.110306	https://www.scopus.com/inward/record.uri?eid=2-s2.0-85160414340&doi=10.13189%2fsaj.2023.110306&partnerID=40&md5=c537bce3aae22502c63052dd01caa1a6
51	Çimen K.; Şana A.; Özen G.; Atar Ö.; Ünsalan M.	Acute Effect of KinesioTaping on Technical Skills of Wheelchair Basketball Players	2023	10.33438/ijdshs.1350879	https://www.scopus.com/inward/record.uri?eid=2-s2.0-85184605444&doi=10.33438%2fijdshs.1350879&partnerID=40&md5=5157a103612df55a988beb0ffc1846e7
52	Farì G.; Latino F.; Tafuri F.; Dell’Anna L.; Raele M.V.; Fai A.; De Serio C.; Intonti G.; De Salvo A.L.; Ricci V.; Saraiello E.; Bonavolontà V.; Bernetti A.; Fiore S.; Megna M.; Ranieri M.	Shoulder Pain Biomechanics, Rehabilitation and Prevention in Wheelchair Basketball Players: A Narrative Review	2023	10.3390/biomechanics3030030	https://www.scopus.com/inward/record.uri?eid=2-s2.0-85176254126&doi=10.3390%2fbiomechanics3030030&partnerID=40&md5=b1254cb112e64c4399642879cac5a656
53	Cavedon V.; Zuccolotto P.; Sandri M.; Manisera M.; Bernardi M.; Peluso I.; Milanese C.	Optimizing wheelchair basketball lineups: A statistical approach to coaching strategies	2024	10.1371/journal.pone.0302596	https://www.scopus.com/inward/record.uri?eid=2-s2.0-85193229266&doi=10.1371%2fjournal.pone.0302596&partnerID=40&md5=a9cbabf38be66575d87f42bedadd6a71
54	Hernández-Beltrán V.; Espada M.C.; de Campos L.F.C.C.; Becerra-Patiño B.A.; Gamonales J.M.	Analysis of the publications related to sports performance in wheelchair basketball: bibliometric review; [Análisis de las publicaciones relacionadas con el rendimiento deportivo en baloncesto en silla de ruedas: revisión bibliométrica]	2024	10.47197/retos.v61.105959	https://www.scopus.com/inward/record.uri?eid=2-s2.0-85206120738&doi=10.47197%2fretos.v61.105959&partnerID=40&md5=287af4c924ef5e976e97097dfa90e407
55	Hernández-Beltrán V.; Ibáñez S.J.; Espada M.C.; Gamonales J.M.	Sports Analysis of Wheelchair Basketball Game Statistics	2024	10.3390/app14072923	https://www.scopus.com/inward/record.uri?eid=2-s2.0-85192547872&doi=10.3390%2fapp14072923&partnerID=40&md5=a47e1a1ccd2ec39fd1afa30c7cb638be
56	Ke X.-W.; Wang Y.“.; Shi A.; Zheng Z.; Phillips D.; Long D.; Chen S.; Berk B.	Application of visual feedback and AR-enhanced wheelchair skill training	2024	10.1080/17483107.2024.2426615	https://www.scopus.com/inward/record.uri?eid=2-s2.0-85209568228&doi=10.1080%2f17483107.2024.2426615&partnerID=40&md5=db4b2d610036ea71b2fa579e9d25ccee
57	Oliveira L.S.; Aleixo G.F.; Luvizutto G.J.; Lobato D.F.M.	Effect of a Neuromodulation Protocol Associated With Sports Training on the Precision Sports Performance of a Wheelchair Basketball Para-Athlete: A Case Study	2024	10.1123/ijspp.2023-0128	https://www.scopus.com/inward/record.uri?eid=2-s2.0-85191343971&doi=10.1123%2fijspp.2023-0128&partnerID=40&md5=838b7690948e3bdf1b4e004bd2f51214
58	Pooryamanesh L.; Kondrič M.; Vuletić P.R.; Blažević M.; Daneshmandi H.	Static alignment of the upper limb and performance of athletes with spinal cord injuries	2024	10.26773/mjssm.240310	https://www.scopus.com/inward/record.uri?eid=2-s2.0-85191374055&doi=10.26773%2fmjssm.240310&partnerID=40&md5=1dd5eb9391038a69aaf2e5697ad690fb
59	Uysal M.; Ozmen T.	Effects of vibration therapy on muscle soreness and athletic performance in wheelchair basketball players	2024	10.1016/j.jbmt.2024.05.034	https://www.scopus.com/inward/record.uri?eid=2-s2.0-85194759306&doi=10.1016%2fj.jbmt.2024.05.034&partnerID=40&md5=cc07eaec6aef292a855a2ee82cc34bd0

## Sheet: Google Scholar
	Authors	Title	Publication Year	DOI	Journal/Book
1	LA Malone, PL Gervais, JP Baudin	KLNEMATICS OF FREE THROW SHOOTING BY CLASS 1.0 WHEELCHAIR BASKETBALL PLAYERS	1995		13 International Symposium on Biomechanics in Sports (1995)
2	L Malone, P Gervais	PARAMETERS OF BALL RELEASE IN WHEELCHAIR BASKETBALL FREE THROW SHOOTING	1999		17 International Symposium on Biomechanics in Sports (1999)
3	V Goosey-Tolfrey, D Butterworth	Free throw shooting technique of male wheelchair basketball players	2002	https://doi.org/10.1123/apaq.19.2.238	Adapted Physical Activity Quarterly
4	Laurie A. Malone, PhD; Pierre L. Gervais, PhD; Robert D. Steadward, PhD	Shooting mechanics related to player classification and free throw success in wheelchair basketball	2002		Journal of Rehabilitation Research and Development
5	HC Han, HJ Yoon, HP Lee	A Kinematic Analysis of the Upper-limb Motion of Wheelchair Basketball Free Throw Shooting	2003	https://doi.org/10.5103/KJSB.2003.13.3.181	Korean Journal of Applied Biomechanics
6	BN Schwark, SJ Mackenzie	Optimizing the release conditions for a free throw in wheelchair basketball	2004	https://doi.org/10.1123/jab.20.2.153	Journal of Applied Biomechanics
7	BN Hamilton	USING OPTIMIZED COMPUTER SIMULATION TO FACILITATE THE LEARNING PROCESS OF THE FREE THROW IN WHEELCHAIR BASKETBALL	2005	https://harvest.usask.ca/server/api/core/bitstreams/acb84053-d64e-42ac-95c9-88986060a31b/content
8	W Limroongreungrat, P Jamkrajang	Upper Extremity Kinematics during Free Throw Shooting of Thai Wheelchair Basketball Players	2010		6th World Congress of Biomechanics (WCB 2010). August 1-6, 2010 Singapore
9	GD Eltz, EF Moraes, CMA Stocchero	Diferenças no arremesso de jogadores de basquete em cadeira de rodas e convencional	2015	https://doi.org/10.5935/0104-7795.20150028	Acta Fisiátrica
10	Pérez-Tejero J, Plaza CD, Pérez RM, Gómez MP, Cabello N.	Análisis Biomecánico del Tiro Libre En Jugadores de Baloncesto en Silla de Ruedas Según su Clasificación Funcional	2016
11	H Hsiang-Wen, K Ting-Wei, L Chi-Long	Effects of Muscle Fatigue on the Kinect Control of Free Throw in the Wheelchair Basketball Sport	2019	10.32604/mcb.2019.07509
12	HW Huang, TW Kuo, CL Lee, YT Lin, YY Ju, CH Cheng	Effects of Muscle Fatigue on the Kinect Control of Free Throw in the Wheelchair Basketball Sport	2019	10.32604/mcb.2019.07509
13	RRG Costa, JR Dorneles	Medicine Ball Throw Responsiveness to Measure Wheelchair Basketball Mobility in Male Players	2021	https://doi.org/10.1123/jsr.2020-0222	Journal of Sport Rehabilitation
14	FR Neto, I Loturco, GH Lopes	Correlations Between Medicine Ball Throw With Wheelchair Mobility and Isokinetic Tests in Basketball Para-Athletes	2021	https://doi.org/10.1123/jsr.2020-0437	Journal of Sport Rehabilitation
15	S Shigematsu, M Ogawa, M Neya, M Fujiwara	The relationship between free-throw accuracy and performance variables in male wheelchair basketball players	2021	https://doi.org/10.14198/jhse.2022.174.18	Journal of Human Sport and Exercise
16	Nikola Prvulovic, Miljan Hadzovic, Ana Lilic	A Biomechanical Analysis of the Free Throw Shooting Technique in Wheelchair Basketball: A Pilot Study	2022	10.26773/jaspe.220101	Journal of Anthropology of Sport
17	MRG Ribeiro, IS Alves, WM Malachias, MP Morato	Throw frequency and effectiveness compared by functional classification and attack zones in elite wheelchair basketball.	2022	10.20396/conex.v20i00.8660089	Conexões: Revista da Faculdade de Educação Física da UNICAMP

## Sheet: All documents
	Authors	Title	Publication Year	DOI
1	Nikola Prvulovic, Miljan Hadzovic, Ana Lilic	A Biomechanical Analysis of the Free Throw Shooting Technique in Wheelchair Basketball: A Pilot Study	2022	10.26773/jaspe.220101
2	Başar S.; Ergün N.; Yiǧiter Bayramlar K.	A comparative study of muscle strength and anaerobic power of the young national and national junior wheelchair basketball players; [Genç milli ve a milli tekerlekli sandalye basketbol sporculari{dotless}nda kuvvet ve anaerobic gücün karşi{dotless}laşti{dotless}rmali{dotless} çali{dotless}şmasi{dotless}]	2013	10.4274/tftr.26594
3	HC Han, HJ Yoon, HP Lee	A Kinematic Analysis of the Upper-limb Motion of Wheelchair Basketball Free Throw Shooting	2003	https://doi.org/10.5103/KJSB.2003.13.3.181
4	Nunome H.; Doyo W.; Sakurai S.; Ikegmai Y.; Yabe K.	A kinematic study of the upper-limb motion of wheelchair basketball shooting in tetraplegic adults	2002	https://www.rehab.research.va.gov/jour/02/39/1/pdf/Nunome.pdf
5	Okazaki, VHA; Rodacki, ALF; Satern, MN	A review on the basketball jump shot	2015	10.1080/14763141.2015.1052541
6	Çimen K.; Şana A.; Özen G.; Atar Ö.; Ünsalan M.	Acute Effect of KinesioTaping on Technical Skills of Wheelchair Basketball Players	2023	10.33438/ijdshs.1350879
7	Fay K, Breslin G, Czyż SH, Pizlo Z.	An especial skill in elite wheelchair basketball players	2013	10.1016/j.humov.2012.08.005
8	Fay K.; Breslin G.; Czyz S.H.; Pizlo Z.	An especial skill in elite wheelchair basketball players	2013	10.1016/j.humov.2012.08.005
9	Fay, K; Breslin, G; Czyz, SH; Pizlo, Z	An especial skill in elite wheelchair basketball players	2013	10.1016/j.humov.2012.08.005
10	Pérez-Tejero J, Plaza CD, Pérez RM, Gómez MP, Cabello N.	Análisis Biomecánico del Tiro Libre En Jugadores de Baloncesto en Silla de Ruedas Según su Clasificación Funcional	2016	https://dialnet.unirioja.es/servlet/articulo?codigo=6299952
11	Seron B.B.; Oliveira De Carvalho E.M.; Greguol M.	Analysis of Physiological and Kinematic Demands of Wheelchair Basketball Games-A Review	2019	10.1519/JSC.0000000000003069
12	Hernández-Beltrán, V; Espada, MC; de Campos, LFCC; Becerra-Patiño, BA; Gamonales, JM	Analysis of the publications related to sports performance in wheelchair basketball: bibliometric review	2024	10.47197/retos.v61.105958
13	Hernández-Beltrán V.; Espada M.C.; de Campos L.F.C.C.; Becerra-Patiño B.A.; Gamonales J.M.	Analysis of the publications related to sports performance in wheelchair basketball: bibliometric review; [Análisis de las publicaciones relacionadas con el rendimiento deportivo en baloncesto en silla de ruedas: revisión bibliométrica]	2024	10.47197/retos.v61.105959
14	Ke X.-W.; Wang Y.“.; Shi A.; Zheng Z.; Phillips D.; Long D.; Chen S.; Berk B.	Application of visual feedback and AR-enhanced wheelchair skill training	2024	10.1080/17483107.2024.2426615
15	Kroonen, LT; Piper, SL; Ghatan, AC	Arthroscopic Management of Elbow Osteoarthritis	2017	10.1016/j.jhsa.2017.05.023
16	Sánchez-Pay, A; Sanz-Rivas, D	Assessment of the physical condition of the high-level wheelchair tennis player according to competitive level and kind of injury	2019	10.5232/ricyde2019.05702
17	Pojskic, H; Sisic, N; Separovic, V; Sekulic, D	ASSOCIATION BETWEEN CONDITIONING CAPACITIES AND SHOOTING PERFORMANCE IN PROFESSIONAL BASKETBALL PLAYERS: AN ANALYSIS OF STATIONARY AND DYNAMIC SHOOTING SKILLS	2018	10.1519/JSC.0000000000002100
18	Morriën, F; Taylor, MJD; Hettinga, FJ	Biomechanics in Paralympics: Implications for Performance	2017	10.1123/ijspp.2016-0199
19	Yüksel, MF	BIOMOTOR AND TECHNICAL FEATURES OF WHEELCHAIR BASKETBALL PLAYERS BY CLASSIFICATION SCORES: A PILOT STUDY	2021	10.21653/tjpr.862640
20	Iturricastillo, A; Granados, C; Yanci, J	Changes in Body Composition and Physical Performance in Wheelchair Basketball Players During a Competitive Season	2015	10.1515/hukin-2015-0102
21	Ayán C.; Cancela J.M.; Fernández B.	Changes in wheelchair basketball performance indicators throughout a regular season: A pilot study	2014	10.1080/24748668.2014.11868763
22	Özdalyan, F; Manci, E; Gençoglu, C; Gümüs, H; Kosova, S	Comparison of the Shooting Angles and Shooting Accuracy in Wheelchair Basketball and Basketball Players	2022	10.21134/eurjhm.2022.48.4
23	Churton E.; Keogh J.W.L.	Constraints influencing sports wheelchair propulsion performance and injury risk	2013	10.1186/2052-1847-5-3
24	Ribeiro Neto F, Loturco I, Henrique Lopes G, Rodrigues Dorneles J, Irineu Gorla J, Gomes Costa RR.	Correlations Between Medicine Ball Throw With Wheelchair Mobility and Isokinetic Tests in Basketball Para-Athletes	2022	10.1123/jsr.2020-0437
25	Neto F.R.; Loturco I.; Lopes G.H.; Dorneles J.R.; Gorla J.I.; Costa R.R.G.	Correlations between Medicine Ball Throw with Wheelchair Mobility and Isokinetic Tests in Basketball Para-Athletes	2022	10.1123/JSR.2020-0437
26	Neto, FR; Loturco, I; Lopes, GH; Dorneles, JR; Gorla, JI; Costa, RRG	Correlations Between Medicine Ball Throw With Wheelchair Mobility and Isokinetic Tests in Basketball Para-Athletes	2022	10.1123/jsr.2020-0437
27	FR Neto, I Loturco, GH Lopes	Correlations Between Medicine Ball Throw With Wheelchair Mobility and Isokinetic Tests in Basketball Para-Athletes	2021	https://doi.org/10.1123/jsr.2020-0437
28	GD Eltz, EF Moraes, CMA Stocchero	Diferenças no arremesso de jogadores de basquete em cadeira de rodas e convencional	2015	https://doi.org/10.5935/0104-7795.20150028
29	Chow, JW; Mindock, LA	Discus throwing performances and medical classification of wheelchair athletes	1999	10.1097/00005768-199909000-00007
30	Oliveira L.S.; Aleixo G.F.; Luvizutto G.J.; Lobato D.F.M.	Effect of a Neuromodulation Protocol Associated With Sports Training on the Precision Sports Performance of a Wheelchair Basketball Para-Athlete: A Case Study	2024	10.1123/ijspp.2023-0128
31	Oliveira, LS; Aleixo, GF; Luvizutto, GJ; Lobato, DFM	Effect of a Neuromodulation Protocol Associated With Sports Training on the Precision Sports Performance of a Wheelchair Basketball Para-Athlete: A Case Study	2024	10.1123/ijspp.2023-0128
32	H Hsiang-Wen, K Ting-Wei, L Chi-Long	Effects of Muscle Fatigue on the Kinect Control of Free Throw in the Wheelchair Basketball Sport	2019	10.32604/mcb.2019.07509
33	HW Huang, TW Kuo, CL Lee, YT Lin, YY Ju, CH Cheng	Effects of Muscle Fatigue on the Kinect Control of Free Throw in the Wheelchair Basketball Sport	2019	10.32604/mcb.2019.07509
34	Uysal M.; Ozmen T.	Effects of vibration therapy on muscle soreness and athletic performance in wheelchair basketball players	2024	10.1016/j.jbmt.2024.05.034
35	Wilroy, J; Hibberd, E	Evaluation of a Shoulder Injury Prevention Program in Wheelchair Basketball	2018	10.1123/jsr.2017-0011
36	Grindle, GG; Deluigi, AJ; Laferrier, JZ; Cooper, RA	Evaluation of Highly Adjustable Throwing Chair for People with Disabilities	2012	10.1080/10400435.2012.659835
37	Uzun S.; Pourmoghaddam A.; Hieronymus M.; Thrasher T.A.	Evaluation of muscle fatigue of wheelchair basketball players with spinal cord injury using recurrence quantification analysis of surface EMG	2012	10.1007/s00421-012-2358-0
38	Louis, N; Gorce, P	Evaluation of wheelchair user's upper limb kinematics during throwing activities: a preliminary study	2013	10.1080/10255842.2013.815841
39	Malone L.A.; Nielsen A.B.; Steadward R.D.	Expanding the dichotomous outcome in wheelchair basketball shooting of elite male players	2000	10.1123/apaq.17.4.437
40	Malone, LA; Nielsen, AB; Steadward, RD	Expanding the dichotomous outcome in wheelchair basketball shooting of elite male players	2000	10.1123/apaq.17.4.437
41	Goosey-Tolfrey V, Butterworth D, Morriss C.	Free Throw Shooting Technique of Male Wheelchair Basketball Players	2002	10.1123/apaq.19.2.238
42	Goosey-Tolfrey V.; Butterworth D.; Morriss C.	Free throw shooting technique of male wheelchair basketball players	2002	10.1123/apaq.19.2.238
43	Goosey-Tolfrey, V; Butterworth, D; Morriss, C	Free throw shooting technique of male wheelchair basketball players	2002	10.1123/apaq.19.2.238
44	V Goosey-Tolfrey, D Butterworth	Free throw shooting technique of male wheelchair basketball players	2002	https://doi.org/10.1123/apaq.19.2.238
45	Higuchi T.; Cinelli M.E.; Patla A.E.	Gaze behavior during locomotion through apertures: The effect of locomotion forms	2009	10.1016/j.humov.2009.07.012
46	Chénier F.; Alberca I.; Marquis E.; Gagnon D.H.; Faupin A.	Impact of dribbling on spatiotemporal and kinetic parameters in wheelchair basketball athletes	2022	10.1016/j.clinbiomech.2021.105545
47	Sánchez-Pay A.; Martínez-Gallego R.; Crespo M.; Sanz-Rivas D.	Key physical factors in the serve velocity of male professional wheelchair tennis players	2021	10.3390/ijerph18041944
48	Sanchez-Pay, A; Martínez-Gallego, R; Crespo, M; Sanz-Rivas, D	Key Physical Factors in the Serve Velocity of Male Professional Wheelchair Tennis Players	2021	10.3390/ijerph18041944
49	Malone, LA; Gervais, PL; Baudin, JP; Steadward, RD	Kinematics of free throw shooting by class 1.0 wheelchair basketball players	1995	https://ojs.ub.uni-konstanz.de/cpa/article/view/2912
50	LA Malone, PL Gervais, JP Baudin	Kinematics of free throw shooting by class 1.0 wheelchair basketball players	1995	https://ojs.ub.uni-konstanz.de/cpa/article/view/2913
51	Lencse-Mucha, J; Molik, B; Marszalek, J; Kazmierska-Kowalewska, K; Ogonowska-Slodownik, A	Laboratory and Field-Based Evaluation of Short-Term Effort with Maximal Intensity in Individuals with Intellectual Disabilities	2015	10.1515/hukin-2015-0092
52	Gomes Costa RR, Dorneles JR, Lopes GH, Gorla JI, Ribeiro Neto F.	Medicine Ball Throw Responsiveness to Measure Wheelchair Basketball Mobility in Male Players	2021	10.1123/jsr.2020-0222
53	Costa R.R.G.; Dorneles J.R.; Lopes G.H.; Gorla J.I.; Neto F.R.	Medicine Ball Throw Responsiveness to Measure Wheelchair Basketball Mobility in Male Players	2021	10.1123/jsr.2020-0222
54	Costa, RRG; Dorneles, JR; Lopes, GH; Gorla, JI; Neto, FR	Medicine Ball Throw Responsiveness to Measure Wheelchair Basketball Mobility in Male Players	2021	10.1123/jsr.2020-0222
55	RRG Costa, JR Dorneles	Medicine Ball Throw Responsiveness to Measure Wheelchair Basketball Mobility in Male Players	2021	https://doi.org/10.1123/jsr.2020-0222
56	Ribeiro Neto F.; Gomes Costa R.R.; Tanhoffer R.A.; Leal J.C.; Bottaro M.; Carregaro R.L.	Muscle Strength Cutoff Points for Functional Independence and Wheelchair Ability in Men With Spinal Cord Injury	2020	10.1016/j.apmr.2020.01.010
57	Altmann V.C.; Mason B.S.; Geurts T.; Camp S.A.J.H.V.D.; Vanlandewijck Y.C.	Objective Measurement of Ball-Handling Proficiency in Wheelchair Sports: A Systematic Review	2021	10.3389/fresc.2021.798675
58	Hindawi O.S.; Orabi S.; Al Arjan J.; Judge L.W.; Cottingham II. M.; Bellar D.M.	Offensive tactical thinking level of wheelchair basketball players in Arab countries	2013	10.1080/17461391.2013.771383
59	Schwark B.N.; Mackenzie S.J.; Sprigings E.J.	Optimizing the release conditions for a free throw in wheelchair basketball	2004	10.1123/jab.20.2.153
60	Schwark, BN; Mackenzie, SJ; Sprigings, EJ	Optimizing the release conditions for a free throw in wheelchair basketball	2004	10.1123/jab.20.2.153
61	BN Schwark, SJ Mackenzie	Optimizing the release conditions for a free throw in wheelchair basketball	2004	https://doi.org/10.1123/jab.20.2.153
62	Cavedon V.; Zuccolotto P.; Sandri M.; Manisera M.; Bernardi M.; Peluso I.; Milanese C.	Optimizing wheelchair basketball lineups: A statistical approach to coaching strategies	2024	10.1371/journal.pone.0302596
63	Keogh J.W.L.	Paralympic sport: An emerging area for research and consultancy in sports biomechanics	2011	10.1080/14763141.2011.592341
64	L Malone, P Gervais	PARAMETERS OF BALL RELEASE IN WHEELCHAIR BASKETBALL FREE THROW SHOOTING	1999	https://ojs.ub.uni-konstanz.de/cpa/article/view/4044
65	Malone L.A.; Gervais P.L.; Steadward R.D.	Patterns of segment co-ordination in wheelchair basketball shooting	2002	https://www.researchgate.net/profile/Laurie-Malone/publication/290330883_Patterns_of_segment_co-ordination_in_wheelchair_basketball_shooting/links/576bfed008ae193ef3a98568/Patterns-of-segment-co-ordination-in-wheelchair-basketball-shooting.pdf
66	Malone, LA; Gervais, PL; Steadward, RD	Patterns of segment co-ordination in wheelchair basketball shooting	2002	https://www.researchgate.net/profile/Laurie-Malone/publication/290330883_Patterns_of_segment_co-ordination_in_wheelchair_basketball_shooting/links/576bfed008ae193ef3a98568/Patterns-of-segment-co-ordination-in-wheelchair-basketball-shooting.pdf
67	Gómez M.Á.; Pérez J.; Molik B.; Szyman R.J.; Sampaio J.	Performance analysis of elite men's and women's wheelchair basketball teams	2014	10.1080/02640414.2013.879334
68	Gómez, MA; Pérez, J; Molik, B; Szyman, RJ; Sampaio, J	Performance analysis of elite men's and women's wheelchair basketball teams	2014	10.1080/02640414.2013.879334
69	Gómez M.A.; Molik B.; Morgulec-Adamowicz N.; Szyman R.J.	Performance analysis of elite women's wheelchair basketball players according to team-strength, playing-time and players' classification	2015	10.1080/24748668.2015.11868792
70	Gómez, MA; Molik, B; Morgulec-Adamowicz, N; Szyman, RJ	Performance analysis of elite women's wheelchair basketball players according to team-strength, playing-time and players' classification	2015	10.1080/24748668.2015.11868793
71	Luarte-Rocha, C; de Campos, LFCC; Campos, KC; Segura, KA; Henriquez, M; Ramirez, YP; Muñoz, MF; Smith, R; Muñoz, F; Duarte, E	Physical performance of wheelchair basketball athletes with Paralympic projection of the Biobio-Chile region: a transversal study	2022	10.47197/retos.v44i0.91783
72	Otto A.-K.; Reer R.; Holtfreter B.; Riepenhof H.; Schröder J.	Physiological responses at the anaerobic threshold and at peak performance during arm crank ergometer diagnostics compared to wheelchair propulsion on a treadmill in elite wheelchair basketball players; [Physiologische Belastungsreaktionen an der anaeroben Schwelle und bei der maximalen Leistung während der Armkurbelergometrie im Vergleich zur Laufbandergometrie bei Elite- Rollstuhlbasketballspie…	2019	10.1016/j.orthtr.2019.01.009
73	Cavedon V, Zancanaro C, Milanese C.	Physique and Performance of Young Wheelchair Basketball Players in Relation with Classification	2015	10.1371/journal.pone.0143621
74	Cavedon V.; Zancanaro C.; Milanese C.	Physique and performance of young wheelchair basketball players in relation with classification	2015	10.1371/journal.pone.0143621
75	Cavedon, V; Zancanaro, C; Milanese, C	Physique and Performance of Young Wheelchair Basketball Players in Relation with Classification	2015	10.1371/journal.pone.0143621
76	Francis J.W.; Owen A.J.; Peters D.M.	Predicting field-goal success according to offensive, defensive and contextual variables in elite men’s wheelchair basketball	2021	10.1371/journal.pone.0244257
77	Francis, JW; Owen, AJ; Peters, DM	Predicting field-goal success according to offensive, defensive and contextual variables in elite men's wheelchair basketball	2021	10.1371/journal.pone.0244257
78	Özkan DG, Pezzetta R, Moreau Q, Abreu AM, Aglioti SM.	Predicting the fate of basketball throws: an EEG study on expert action prediction in wheelchair basketball players	2019	10.1007/s00221-019-05677-x
79	Özkan D.G.; Pezzetta R.; Moreau Q.; Abreu A.M.; Aglioti S.M.	Predicting the fate of basketball throws: an EEG study on expert action prediction in wheelchair basketball players	2019	10.1007/s00221-019-05677-x
80	Özkan, DG; Pezzetta, R; Moreau, Q; Abreu, AM; Aglioti, SM	Predicting the fate of basketball throws: an EEG study on expert action prediction in wheelchair basketball players	2019	10.1007/s00221-019-05677-x
81	Maksym M.; Oleg K.; Viacheslav M.; Larysa T.; Zhanna G.; Оlena T.; Vladymyr H.; Kateryna M.; Iryna P.	Problems and features of technique in the development of coordination abilities of players specializing in wheelchair basketball	2018	10.7752/jpes.2018.s2150
82	Urteaga, AI; Azpiroz, MF; Cortazar, ML; Domínguez, CG	Relationship between rate perceived exertion and anthropometric and physical changes in wheel chair basket ball	2022	10.17398/1885-7019.18.45
83	Romarate, A; Granados, C; Iturricastillo, A; Lizundia, M; Irigoyen, JY	Relationship between the anthropometric characteristics and physical fitness in wheelchair basketball players	2020	10.6018/sportk.431080
84	Romarate A.; Granados C.; Iturricastillo A.; Lizundia M.; Irigoyen J.Y.	Relationship between the anthropometric characteristics and physical fitness in wheelchair basketball players	2020	10.6018/sportk.431081
85	Silveira, R; Marinho, DA; Santos, CC; Barbosa, TM; Coelho, E; Morais, J; Forte, P	Resistive and propulsive forces in wheelchair racing: a brief review	2022	10.3934/biophy.2022004
86	Aytar, A; Zeybek, A; Pekyavas, NO; Tigli, AA; Ergun, N	Scapular resting position, shoulder pain and function in disabled athletes	2015	10.1177/0309364614534295
87	Malone LA, Gervais PL, Steadward RD.	Shooting mechanics related to player classification and free throw success in wheelchair basketball	2002	https://pubmed.ncbi.nlm.nih.gov/17943672/
88	Malone L.A.; Gervais P.L.; Steadward R.D.	Shooting mechanics related to player classification and free throw success in wheelchair basketball	2002	https://pubmed.ncbi.nlm.nih.gov/17943672/
89	Malone, LA; Gervais, PL; Steadward, RD	Shooting mechanics related to player classification and free throw success in wheelchair basketball	2002	https://pubmed.ncbi.nlm.nih.gov/17943672/
90	Laurie A. Malone, PhD; Pierre L. Gervais, PhD; Robert D. Steadward, PhD	Shooting mechanics related to player classification and free throw success in wheelchair basketball	2002	https://pubmed.ncbi.nlm.nih.gov/17943672/
91	Farì G.; Latino F.; Tafuri F.; Dell’Anna L.; Raele M.V.; Fai A.; De Serio C.; Intonti G.; De Salvo A.L.; Ricci V.; Saraiello E.; Bonavolontà V.; Bernetti A.; Fiore S.; Megna M.; Ranieri M.	Shoulder Pain Biomechanics, Rehabilitation and Prevention in Wheelchair Basketball Players: A Narrative Review	2023	10.3390/biomechanics3030030
92	Hernández-Beltrán V.; Ibáñez S.J.; Espada M.C.; Gamonales J.M.	Sports Analysis of Wheelchair Basketball Game Statistics	2024	10.3390/app14072923
93	Hernández-Beltrán, V; Ibáñez, SJ; Espada, MC; Gamonales, JM	Sports Analysis of Wheelchair Basketball Game Statistics	2024	10.3390/app14072923
94	Ferro A.; Villacieros J.; Pérez-Tejero J.	Sprint performance of elite wheelchair basketball players: Applicability of a laser system for describing the velocity curve	2016	10.1123/APAQ.2015-0067
95	Pooryamanesh L.; Kondrič M.; Vuletić P.R.; Blažević M.; Daneshmandi H.	Static alignment of the upper limb and performance of athletes with spinal cord injuries	2024	10.26773/mjssm.240310
96	Pooryamanesh, L; Kondric, M; Vuletic, PR; Blazevic, M; Daneshmandi, H	Static alignment of the upper limb and performance of athletes with spinal cord injuries	2024	10.26773/mjssm.240310
97	Goosey-Tolfrey V.	Supporting the paralympic athlete: Focus on wheeled sports	2010	10.3109/09638288.2010.491577
98	González, M; Montoya, B; Jiménez, A; Salazar, M; Aedo-Munoz, E; Miarka, B; Arriagada-Tarifeno, D; Davies, J	Systematized review: Isokinetic evaluation in the assessment of upper extremity sports	2024	https://dialnet.unirioja.es/servlet/articulo?codigo=9638322
99	Zacharakis E.	The effect of upper limb characteristics on palm strength, anaerobic power, and technical skills of wheelchair basketball players of varying classification	2020	10.7752/jpes.2020.02086
100	Lipert A.; Wróbel K.; Spychała M.; Rasmus P.; Timler D.; Marczak M.; Kozłowski R.	The effectiveness of active rehabilitation camp on physical performance of disabled people moving in wheelchairs	2021	10.3390/ijerph18147572
101	Lipert, A; Wróbel, K; Spychala, M; Rasmus, P; Timler, D; Marczak, M; Kozlowski, R	The Effectiveness of Active Rehabilitation Camp on Physical Performance of Disabled People Moving in Wheelchairs	2021	10.3390/ijerph18147572
102	Gil SM, Yanci J, Otero M, Olasagasti J, Badiola A, Bidaurrazaga-Letona I, Iturricastillo A, Granados C.	The Functional Classification and Field Test Performance in Wheelchair Basketball Players	2015	10.1515/hukin-2015-0050
103	Gil S.M.; Yanci J.; Otero M.; Olasagasti J.; Badiola A.; Bidaurrazaga-Letona I.; Iturricastillo A.; Granados C.	The Functional Classification and Field Test Performance in Wheelchair Basketball Players	2015	10.1515/hukin-2015-0050
104	Gil, SM; Yanci, J; Otero, M; Olasagasti, J; Badiola, A; Bidaurrazaga-Letona, I; Iturricastillo, A; Granados, C	The Functional Classification and Field Test Performance in Wheelchair Basketball Players	2015	10.1515/hukin-2015-0050
105	Hyde A.; Hogarth L.; Sayers M.; Beckman E.; Connick M.J.; Tweedy S.; Burkett B.	The impact of an assistive pole, seat configuration, and strength in paralympic seated throwing	2017	10.1123/ijspp.2016-0340
106	Hyde, A; Hogarth, L; Sayers, M; Beckman, E; Connick, MJ; Tweedy, S; Burkett, B	The Impact of an Assistive Pole, Seat Configuration, and Strength in Paralympic Seated Throwing	2017	10.1123/ijspp.2016-0340
107	Alim A.; Rismayanthi C.; Yulianto W.D.; Miftachurochmah Y.	The Main Physical Factors in the Serve Accuracy of Wheelchair Tennis Players	2023	10.13189/saj.2023.110306
108	Shigematsu S.; Ogawa M.; Neya M.; Fujiwara M.; Nakata H.	The relationship between free-throw accuracy and performance variables in male wheelchair basketball players	2022	10.14198/jhse.2022.174.18
109	Shigematsu, S; Ogawa, M; Neya, M; Fujiwara, M; Nakata, H	The relationship between free-throw accuracy and performance variables in male wheelchair basketball players	2022	10.14198/jhse.2022.174.18
110	S Shigematsu, M Ogawa, M Neya, M Fujiwara	The relationship between free-throw accuracy and performance variables in male wheelchair basketball players	2021	https://doi.org/10.14198/jhse.2022.174.18
111	Saltan A.; Ankarali H.	The role of trunk stabilization in functional-classification levels in wheelchair basketball	2017	10.1123/jsr.2016-0054
112	Oliver A, Driller M.	The Use of Upper-Body Intermittent Sequential Pneumatic Compression Arm Sleeves on Recovery From Exercise in Wheelchair Athletes	2021	10.1097/PHM.0000000000001521
113	Oliver A.; Driller M.	The Use of Upper-Body Intermittent Sequential Pneumatic Compression Arm Sleeves on Recovery from Exercise in Wheelchair Athletes	2021	10.1097/PHM.0000000000001521
114	Oliver, A; Driller, M	The Use of Upper-Body Intermittent Sequential Pneumatic Compression Arm Sleeves on Recovery From Exercise in Wheelchair Athletes	2021	10.1097/PHM.0000000000001521
115	Hanks, MM; Schnorenberg, AJ; Lee, KK; Slavens, BA	Three-Dimensional Biomechanics of the Trunk and Upper Extremity During Overhead Throwing in Wheelchair Lacrosse Athletes With Spinal Cord Injury	2023	10.1097/PHM.0000000000001989
116	MRG Ribeiro, IS Alves, WM Malachias, MP Morato	Throw frequency and effectiveness compared by functional classification and attack zones in elite wheelchair basketball.	2022	10.20396/conex.v20i00.8660089
117	Reina, R; Domínguez-Díez, M; Urbán, T; Roldán, A	Throwing distance constraints regarding kinematics and accuracy in high-level boccia players	2018	10.1016/j.scispo.2018.03.078
118	Dehghansai N.; Lemez S.; Wattie N.; Baker J.	Training and development of Canadian wheelchair basketball players	2017	10.1080/17461391.2016.1276636
119	Oudejans R.R.D.; Janssen T.W.J.; Heubers S.; Ruitenbeek J.-R.J.A.C.	Training visual control in wheelchair basketball shooting	2012	10.1080/02701367.2012.10599881
120	Özünlü N.; Ergun N.	Trunk balance assessment in wheelchair basketball players	2012	https://dergipark.org.tr/en/download/article-file/138082
121	Limroongreungrat W.; Jamkrajang P.; Tongaim R.	Upper extremity kinematics during free throw shooting of thai wheelchair basketball players	2010	10.1007/978-3-642-14515-5_55
122	Limroongreungrat, W; Jamkrajang, P; Tongaim, R	Upper Extremity Kinematics during Free Throw Shooting of Thai Wheelchair Basketball Players	2010	10.1007/978-3-642-14515-5_56
123	W Limroongreungrat, P Jamkrajang	Upper Extremity Kinematics during Free Throw Shooting of Thai Wheelchair Basketball Players	2010	10.1007/978-3-642-14515-5_57
124	Gil-Agudo A.; Del Ama-Espinosa A.; Crespo-Ruiz B.; Pérez-Nombela S.	Use of biomechanical analysis to classify basketball players in wheelchairs	2010	10.3233/978-1-60750-080-3-399
125	BN Hamilton	USING OPTIMIZED COMPUTER SIMULATION TO FACILITATE THE LEARNING PROCESS OF THE FREE THROW IN WHEELCHAIR BASKETBALL	2005	https://harvest.usask.ca/server/api/core/bitstreams/acb84053-d64e-42ac-95c9-88986060a31b/content
126	de Groot S.; Balvers I.J.M.; Kouwenhoven S.M.; Janssen T.W.J.	Validity and reliability of tests determining performance-related components of wheelchair basketball	2012	10.1080/02640414.2012.675082
127	De Groot, S; Balvers, IJM; Kouwenhoven, SM; Janssen, TWJ	Validity and reliability of tests determining performance-related components of wheelchair basketball	2012	10.1080/02640414.2012.675082
128	Pérez-Tejero J.; Arbex J.P.	Wheelchair basketball player performance by game statistics; [Rendimiento del jugador de baloncesto en silla de ruedas según la estadística de juego]	2015	10.4321/s1578-84232015000300027
129	Gil-Agudo A.; Del Ama-Espinosa A.; Crespo-Ruiz B.	Wheelchair Basketball Quantification	2010	10.1016/j.pmr.2009.07.002
130	Chow J.W.; Levy C.E.	Wheelchair propulsion biomechanics and wheelers' quality of life: An exploratory review	2011	10.3109/17483107.2010.525290
131	Bergamini E.; Morelli F.; Marchetti F.; Vannozzi G.; Polidori L.; Paradisi F.; Traballesi M.; Cappozzo A.; Delussu A.S.	Wheelchair Propulsion Biomechanics in Junior Basketball Players: A Method for the Evaluation of the Efficacy of a Specific Training Program	2015	10.1155/2015/275965
132	Bergamini, E; Morelli, F; Marchetti, F; Vannozzi, G; Polidori, L; Paradisi, F; Traballesi, M; Cappozzo, A; Delussu, AS	Wheelchair Propulsion Biomechanics in Junior Basketball Players: A Method for the Evaluation of the Efficacy of a Specific Training Program	2015	10.1155/2015/275965
133	Ferreira da Silva CMA, de Sá KSG, Bauermann A, Borges M, de Castro Amorim M, Rossato M, Gorla JI, de Athayde Costa E Silva A.	Wheelchair skill tests in wheelchair Basketball: A systematic review	2022	10.1371/journal.pone.0276946
134	da Silva C.M.A.F.; de Sá K.S.G.; Bauermann A.; Borges M.; de Castro Amorim M.; Rossato M.; Gorla J.I.; de Athayde Costa e Silva A.	Wheelchair skill tests in wheelchair Basketball: A systematic review	2022	10.1371/journal.pone.0276946
135	da Silva, CMAF; de Sá, KSG; Bauermann, A; Borges, M; Amorim, MD; Rossato, M; Gorla, JI; Silva, ADCE	Wheelchair skill tests in wheelchair Basketball: A systematic review	2022	10.1371/journal.pone.0276946

## Sheet: Without duplicates
	Authors	Title	Publication Year	DOI
1	Nikola Prvulovic, Miljan Hadzovic, Ana Lilic	A Biomechanical Analysis of the Free Throw Shooting Technique in Wheelchair Basketball: A Pilot Study	2022	10.26773/jaspe.220101
2	Başar S.; Ergün N.; Yiǧiter Bayramlar K.	A comparative study of muscle strength and anaerobic power of the young national and national junior wheelchair basketball players	2013	10.4274/tftr.26594
3	HC Han, HJ Yoon, HP Lee	A Kinematic Analysis of the Upper-limb Motion of Wheelchair Basketball Free Throw Shooting	2003	https://doi.org/10.5103/KJSB.2003.13.3.181
4	Nunome H.; Doyo W.; Sakurai S.; Ikegmai Y.; Yabe K.	A kinematic study of the upper-limb motion of wheelchair basketball shooting in tetraplegic adults	2002
5	Okazaki, VHA; Rodacki, ALF; Satern, MN	A review on the basketball jump shot	2015	10.1080/14763141.2015.1052541
6	Çimen K.; Şana A.; Özen G.; Atar Ö.; Ünsalan M.	Acute Effect of KinesioTaping on Technical Skills of Wheelchair Basketball Players	2023	10.33438/ijdshs.1350879
7	Fay K, Breslin G, Czyż SH, Pizlo Z.	An especial skill in elite wheelchair basketball players	2013	10.1016/j.humov.2012.08.005
8	Pérez-Tejero J, Plaza CD, Pérez RM, Gómez MP, Cabello N.	Análisis Biomecánico del Tiro Libre En Jugadores de Baloncesto en Silla de Ruedas Según su Clasificación Funcional	2016
9	Seron B.B.; Oliveira De Carvalho E.M.; Greguol M.	Analysis of Physiological and Kinematic Demands of Wheelchair Basketball Games-A Review	2019	10.1519/JSC.0000000000003069
10	Hernández-Beltrán V.; Espada M.C.; de Campos L.F.C.C.; Becerra-Patiño B.A.; Gamonales J.M.	Analysis of the publications related to sports performance in wheelchair basketball: bibliometric review; [Análisis de las publicaciones relacionadas con el rendimiento deportivo en baloncesto en silla de ruedas: revisión bibliométrica]	2024	10.47197/retos.v61.105959
11	Ke X.-W.; Wang Y.“.; Shi A.; Zheng Z.; Phillips D.; Long D.; Chen S.; Berk B.	Application of visual feedback and AR-enhanced wheelchair skill training	2024	10.1080/17483107.2024.2426615
12	Kroonen, LT; Piper, SL; Ghatan, AC	Arthroscopic Management of Elbow Osteoarthritis	2017	10.1016/j.jhsa.2017.05.023
13	Sánchez-Pay, A; Sanz-Rivas, D	Assessment of the physical condition of the high-level wheelchair tennis player according to competitive level and kind of injury	2019	10.5232/ricyde2019.05702
14	Pojskic, H; Sisic, N; Separovic, V; Sekulic, D	ASSOCIATION BETWEEN CONDITIONING CAPACITIES AND SHOOTING PERFORMANCE IN PROFESSIONAL BASKETBALL PLAYERS: AN ANALYSIS OF STATIONARY AND DYNAMIC SHOOTING SKILLS	2018	10.1519/JSC.0000000000002100
15	Morriën, F; Taylor, MJD; Hettinga, FJ	Biomechanics in Paralympics: Implications for Performance	2017	10.1123/ijspp.2016-0199
16	Yüksel, MF	BIOMOTOR AND TECHNICAL FEATURES OF WHEELCHAIR BASKETBALL PLAYERS BY CLASSIFICATION SCORES: A PILOT STUDY	2021	10.21653/tjpr.862640
17	Iturricastillo, A; Granados, C; Yanci, J	Changes in Body Composition and Physical Performance in Wheelchair Basketball Players During a Competitive Season	2015	10.1515/hukin-2015-0102
18	Ayán C.; Cancela J.M.; Fernández B.	Changes in wheelchair basketball performance indicators throughout a regular season: A pilot study	2014	10.1080/24748668.2014.11868763
19	Özdalyan, F; Manci, E; Gençoglu, C; Gümüs, H; Kosova, S	Comparison of the Shooting Angles and Shooting Accuracy in Wheelchair Basketball and Basketball Players	2022	10.21134/eurjhm.2022.48.4
20	Churton E.; Keogh J.W.L.	Constraints influencing sports wheelchair propulsion performance and injury risk	2013	10.1186/2052-1847-5-3
21	Ribeiro Neto F, Loturco I, Henrique Lopes G, Rodrigues Dorneles J, Irineu Gorla J, Gomes Costa RR.	Correlations Between Medicine Ball Throw With Wheelchair Mobility and Isokinetic Tests in Basketball Para-Athletes	2022	10.1123/jsr.2020-0437
22	GD Eltz, EF Moraes, CMA Stocchero	Diferenças no arremesso de jogadores de basquete em cadeira de rodas e convencional	2015	https://doi.org/10.5935/0104-7795.20150028
23	Chow, JW; Mindock, LA	Discus throwing performances and medical classification of wheelchair athletes	1999	10.1097/00005768-199909000-00007
24	Oliveira L.S.; Aleixo G.F.; Luvizutto G.J.; Lobato D.F.M.	Effect of a Neuromodulation Protocol Associated With Sports Training on the Precision Sports Performance of a Wheelchair Basketball Para-Athlete: A Case Study	2024	10.1123/ijspp.2023-0128
25	HW Huang, TW Kuo, CL Lee, YT Lin, YY Ju, CH Cheng	Effects of Muscle Fatigue on the Kinect Control of Free Throw in the Wheelchair Basketball Sport	2019	10.32604/mcb.2019.07509
26	Uysal M.; Ozmen T.	Effects of vibration therapy on muscle soreness and athletic performance in wheelchair basketball players	2024	10.1016/j.jbmt.2024.05.034
27	Wilroy, J; Hibberd, E	Evaluation of a Shoulder Injury Prevention Program in Wheelchair Basketball	2018	10.1123/jsr.2017-0011
28	Grindle, GG; Deluigi, AJ; Laferrier, JZ; Cooper, RA	Evaluation of Highly Adjustable Throwing Chair for People with Disabilities	2012	10.1080/10400435.2012.659835
29	Uzun S.; Pourmoghaddam A.; Hieronymus M.; Thrasher T.A.	Evaluation of muscle fatigue of wheelchair basketball players with spinal cord injury using recurrence quantification analysis of surface EMG	2012	10.1007/s00421-012-2358-0
30	Louis, N; Gorce, P	Evaluation of wheelchair user's upper limb kinematics during throwing activities: a preliminary study	2013	10.1080/10255842.2013.815841
31	Malone L.A.; Nielsen A.B.; Steadward R.D.	Expanding the dichotomous outcome in wheelchair basketball shooting of elite male players	2000	10.1123/apaq.17.4.437
32	Goosey-Tolfrey V, Butterworth D, Morriss C.	Free Throw Shooting Technique of Male Wheelchair Basketball Players	2002	10.1123/apaq.19.2.238
33	Higuchi T.; Cinelli M.E.; Patla A.E.	Gaze behavior during locomotion through apertures: The effect of locomotion forms	2009	10.1016/j.humov.2009.07.012
34	Chénier F.; Alberca I.; Marquis E.; Gagnon D.H.; Faupin A.	Impact of dribbling on spatiotemporal and kinetic parameters in wheelchair basketball athletes	2022	10.1016/j.clinbiomech.2021.105545
35	Sánchez-Pay A.; Martínez-Gallego R.; Crespo M.; Sanz-Rivas D.	Key physical factors in the serve velocity of male professional wheelchair tennis players	2021	10.3390/ijerph18041944
36	Malone, LA; Gervais, PL; Baudin, JP; Steadward, RD	Kinematics of free throw shooting by class 1.0 wheelchair basketball players	1996
37	Lencse-Mucha, J; Molik, B; Marszalek, J; Kazmierska-Kowalewska, K; Ogonowska-Slodownik, A	Laboratory and Field-Based Evaluation of Short-Term Effort with Maximal Intensity in Individuals with Intellectual Disabilities	2015	10.1515/hukin-2015-0092
38	Gomes Costa RR, Dorneles JR, Lopes GH, Gorla JI, Ribeiro Neto F.	Medicine Ball Throw Responsiveness to Measure Wheelchair Basketball Mobility in Male Players	2021	10.1123/jsr.2020-0222
39	Ribeiro Neto F.; Gomes Costa R.R.; Tanhoffer R.A.; Leal J.C.; Bottaro M.; Carregaro R.L.	Muscle Strength Cutoff Points for Functional Independence and Wheelchair Ability in Men With Spinal Cord Injury	2020	10.1016/j.apmr.2020.01.010
40	Altmann V.C.; Mason B.S.; Geurts T.; Camp S.A.J.H.V.D.; Vanlandewijck Y.C.	Objective Measurement of Ball-Handling Proficiency in Wheelchair Sports: A Systematic Review	2021	10.3389/fresc.2021.798675
41	Hindawi O.S.; Orabi S.; Al Arjan J.; Judge L.W.; Cottingham II. M.; Bellar D.M.	Offensive tactical thinking level of wheelchair basketball players in Arab countries	2013	10.1080/17461391.2013.771383
42	Schwark B.N.; Mackenzie S.J.; Sprigings E.J.	Optimizing the release conditions for a free throw in wheelchair basketball	2004	10.1123/jab.20.2.153
43	Cavedon V.; Zuccolotto P.; Sandri M.; Manisera M.; Bernardi M.; Peluso I.; Milanese C.	Optimizing wheelchair basketball lineups: A statistical approach to coaching strategies	2024	10.1371/journal.pone.0302596
44	Keogh J.W.L.	Paralympic sport: An emerging area for research and consultancy in sports biomechanics	2011	10.1080/14763141.2011.592341
45	L Malone, P Gervais	PARAMETERS OF BALL RELEASE IN WHEELCHAIR BASKETBALL FREE THROW SHOOTING	1999
46	Malone L.A.; Gervais P.L.; Steadward R.D.	Patterns of segment co-ordination in wheelchair basketball shooting	2002
47	Gómez, MA; Pérez, J; Molik, B; Szyman, RJ; Sampaio, J	Performance analysis of elite men's and women's wheelchair basketball teams	2014	10.1080/02640414.2013.879334
48	Gómez M.A.; Molik B.; Morgulec-Adamowicz N.; Szyman R.J.	Performance analysis of elite women's wheelchair basketball players according to team-strength, playingtime and players' classification	2015	10.1080/24748668.2015.11868792
49	Luarte-Rocha, C; de Campos, LFCC; Campos, KC; Segura, KA; Henriquez, M; Ramirez, YP; Muñoz, MF; Smith, R; Muñoz, F; Duarte, E	Physical performance of wheelchair basketball athletes with Paralympic projection of the Biobio-Chile region: a transversal study	2022
50	Otto A.-K.; Reer R.; Holtfreter B.; Riepenhof H.; Schröder J.	Physiological responses at the anaerobic threshold and at peak performance during arm crank ergometer diagnostics compared to wheelchair propulsion on a treadmill in elite wheelchair basketball players; [Physiologische Belastungsreaktionen an der anaeroben Schwelle und bei der maximalen Leistung während der Armkurbelergometrie im Vergleich zur Laufbandergometrie bei Elite- Rollstuhlbasketballspie…	2019	10.1016/j.orthtr.2019.01.009
51	Cavedon V, Zancanaro C, Milanese C.	Physique and Performance of Young Wheelchair Basketball Players in Relation with Classification	2015	10.1371/journal.pone.0143621
52	Francis J.W.; Owen A.J.; Peters D.M.	Predicting field-goal success according to offensive, defensive and contextual variables in elite men’s wheelchair basketball	2021	10.1371/journal.pone.0244257
53	Özkan DG, Pezzetta R, Moreau Q, Abreu AM, Aglioti SM.	Predicting the fate of basketball throws: an EEG study on expert action prediction in wheelchair basketball players	2019	10.1007/s00221-019-05677-x
54	Maksym M.; Oleg K.; Viacheslav M.; Larysa T.; Zhanna G.; Оlena T.; Vladymyr H.; Kateryna M.; Iryna P.	Problems and features of technique in the development of coordination abilities of players specializing in wheelchair basketball	2018	10.7752/jpes.2018.s2150
55	Urteaga, AI; Azpiroz, MF; Cortazar, ML; Domínguez, CG	Relationship between rate perceived exertion and anthropometric and physical changes in wheel chair basket ball	2022
56	Romarate A.; Granados C.; Iturricastillo A.; Lizundia M.; Irigoyen J.Y.	Relationship between the anthropometric characteristics and physical fitness in wheelchair basketball players; [Asociación entre las características antropométricas y la condición física en jugadores de baloncesto en silla de ruedas]	2020	10.6018/sportk.431081
57	Silveira, R; Marinho, DA; Santos, CC; Barbosa, TM; Coelho, E; Morais, J; Forte, P	Resistive and propulsive forces in wheelchair racing: a brief review	2022	10.3934/biophy.2022004
58	Aytar, A; Zeybek, A; Pekyavas, NO; Tigli, AA; Ergun, N	Scapular resting position, shoulder pain and function in disabled athletes	2015	10.1177/0309364614534295
59	Malone, LA; Gervais, PL; Steadward, RD	Shooting mechanics related to player classification and free throw success in wheelchair basketball	2002
60	Farì G.; Latino F.; Tafuri F.; Dell’Anna L.; Raele M.V.; Fai A.; De Serio C.; Intonti G.; De Salvo A.L.; Ricci V.; Saraiello E.; Bonavolontà V.; Bernetti A.; Fiore S.; Megna M.; Ranieri M.	Shoulder Pain Biomechanics, Rehabilitation and Prevention in Wheelchair Basketball Players: A Narrative Review	2023	10.3390/biomechanics3030030
61	Hernández-Beltrán V.; Ibáñez S.J.; Espada M.C.; Gamonales J.M.	Sports Analysis of Wheelchair Basketball Game Statistics	2024	10.3390/app14072923
62	Ferro A.; Villacieros J.; Pérez-Tejero J.	Sprint performance of elite wheelchair basketball players: Applicability of a laser system for describing the velocity curve	2016	10.1123/APAQ.2015-0067
63	Pooryamanesh L.; Kondrič M.; Vuletić P.R.; Blažević M.; Daneshmandi H.	Static alignment of the upper limb and performance of athletes with spinal cord injuries	2024	10.26773/mjssm.240310
64	Goosey-Tolfrey V.	Supporting the paralympic athlete: Focus on wheeled sports	2010	10.3109/09638288.2010.491577
65	González, M; Montoya, B; Jiménez, A; Salazar, M; Aedo-Munoz, E; Miarka, B; Arriagada-Tarifeno, D; Davies, J	Systematized review: Isokinetic evaluation in the assessment of upper extremity sports	2024
66	Zacharakis E.	The effect of upper limb characteristics on palm strength, anaerobic power, and technical skills of wheelchair basketball players of varying classification	2020	10.7752/jpes.2020.02086
67	Lipert A.; Wróbel K.; Spychała M.; Rasmus P.; Timler D.; Marczak M.; Kozłowski R.	The effectiveness of active rehabilitation camp on physical performance of disabled people moving in wheelchairs	2021	10.3390/ijerph18147572
68	Gil, SM; Yanci, J; Otero, M; Olasagasti, J; Badiola, A; Bidaurrazaga-Letona, I; Iturricastillo, A; Granados, C	The Functional Classification and Field Test Performance in Wheelchair Basketball Players	2015	10.1515/hukin-2015-0050
69	Hyde A.; Hogarth L.; Sayers M.; Beckman E.; Connick M.J.; Tweedy S.; Burkett B.	The impact of an assistive pole, seat configuration, and strength in paralympic seated throwing	2017	10.1123/ijspp.2016-0340
70	Alim A.; Rismayanthi C.; Yulianto W.D.; Miftachurochmah Y.	The Main Physical Factors in the Serve Accuracy of Wheelchair Tennis Players	2023	10.13189/saj.2023.110306
71	Shigematsu S.; Ogawa M.; Neya M.; Fujiwara M.; Nakata H.	The relationship between free-throw accuracy and performance variables in male wheelchair basketball players	2022	10.14198/jhse.2022.174.18
72	Saltan A.; Ankarali H.	The role of trunk stabilization in functional-classification levels in wheelchair basketball	2017	10.1123/jsr.2016-0054
73	Oliver A, Driller M.	The Use of Upper-Body Intermittent Sequential Pneumatic Compression Arm Sleeves on Recovery From Exercise in Wheelchair Athletes	2021	10.1097/PHM.0000000000001521
74	Hanks, MM; Schnorenberg, AJ; Lee, KK; Slavens, BA	Three-Dimensional Biomechanics of the Trunk and Upper Extremity During Overhead Throwing in Wheelchair Lacrosse Athletes With Spinal Cord Injury	2023	10.1097/PHM.0000000000001989
75	MRG Ribeiro, IS Alves, WM Malachias, MP Morato	Throw frequency and effectiveness compared by functional classification and attack zones in elite wheelchair basketball.	2022	10.20396/conex.v20i00.8660089
76	Reina, R; Domínguez-Díez, M; Urbán, T; Roldán, A	Throwing distance constraints regarding kinematics and accuracy in high-level boccia players	2018	10.1016/j.scispo.2018.03.078
77	Dehghansai N.; Lemez S.; Wattie N.; Baker J.	Training and development of Canadian wheelchair basketball players	2017	10.1080/17461391.2016.1276636
78	Oudejans R.R.D.; Janssen T.W.J.; Heubers S.; Ruitenbeek J.-R.J.A.C.	Training visual control in wheelchair basketball shooting	2012	10.1080/02701367.2012.10599881
79	Özünlü N.; Ergun N.	Trunk balance assessment in wheelchair basketball players	2012
80	Limroongreungrat W.; Jamkrajang P.; Tongaim R.	Upper extremity kinematics during free throw shooting of thai wheelchair basketball players	2010	10.1007/978-3-642-14515-5_55
81	Gil-Agudo A.; Del Ama-Espinosa A.; Crespo-Ruiz B.; Pérez-Nombela S.	Use of biomechanical analysis to classify basketball players in wheelchairs	2010	10.3233/978-1-60750-080-3-399
82	BN Hamilton	USING OPTIMIZED COMPUTER SIMULATION TO FACILITATE THE LEARNING PROCESS OF THE FREE THROW IN WHEELCHAIR BASKETBALL	2005	https://harvest.usask.ca/server/api/core/bitstreams/acb84053-d64e-42ac-95c9-88986060a31b/content
83	de Groot S.; Balvers I.J.M.; Kouwenhoven S.M.; Janssen T.W.J.	Validity and reliability of tests determining performance-related components of wheelchair basketball	2012	10.1080/02640414.2012.675082
84	Pérez-Tejero J.; Arbex J.P.	Wheelchair basketball player performance by game statistics; [Rendimiento del jugador de baloncesto en silla de ruedas según la estadística de juego]	2015	10.4321/s1578-84232015000300027
85	Gil-Agudo A.; Del Ama-Espinosa A.; Crespo-Ruiz B.	Wheelchair Basketball Quantification	2010	10.1016/j.pmr.2009.07.002
86	Chow J.W.; Levy C.E.	Wheelchair propulsion biomechanics and wheelers' quality of life: An exploratory review	2011	10.3109/17483107.2010.525290
87	Bergamini E.; Morelli F.; Marchetti F.; Vannozzi G.; Polidori L.; Paradisi F.; Traballesi M.; Cappozzo A.; Delussu A.S.	Wheelchair Propulsion Biomechanics in Junior Basketball Players: A Method for the Evaluation of the Efficacy of a Specific Training Program	2015	10.1155/2015/275965
88	Ferreira da Silva CMA, de Sá KSG, Bauermann A, Borges M, de Castro Amorim M, Rossato M, Gorla JI, de Athayde Costa E Silva A.	Wheelchair skill tests in wheelchair Basketball: A systematic review	2022	10.1371/journal.pone.0276946

## Sheet: title, abstract
						EXCLUDED BY TITLE AND ABSTRACT
	Authors	Title	Publication Year	DOI		Authors	Title	Publication Year	DOI		Reason of exclusion
1	Nikola Prvulovic, Miljan Hadzovic, Ana Lilic	A Biomechanical Analysis of the Free Throw Shooting Technique in Wheelchair Basketball: A Pilot Study	2022	10.26773/jaspe.220101	1	Sánchez-Pay, A; Sanz-Rivas, D	Assessment of the physical condition of the high-level wheelchair tennis player according to competitive level and kind of injury	2019	10.5232/ricyde2019.05702		It's not about wheelchair basketball
2	HC Han, HJ Yoon, HP Lee	A Kinematic Analysis of the Upper-limb Motion of Wheelchair Basketball Free Throw Shooting	2003	https://doi.org/10.5103/KJSB.2003.13.3.181	2	Okazaki, VHA; Rodacki, ALF; Satern, MN	A review on the basketball jump shot	2015	10.1080/14763141.2015.1052541		It's not about wheelchair basketball
3	Nunome H.; Doyo W.; Sakurai S.; Ikegmai Y.; Yabe K.	A kinematic study of the upper-limb motion of wheelchair basketball shooting in tetraplegic adults	2002		3	Çimen K.; Şana A.; Özen G.; Atar Ö.; Ünsalan M.	Acute Effect of KinesioTaping on Technical Skills of Wheelchair Basketball Players	2023	10.33438/ijdshs.1350879		does not talk about the biomechanics of throwing
4	Pérez-Tejero J, Plaza CD, Pérez RM, Gómez MP, Cabello N.	Análisis Biomecánico del Tiro Libre En Jugadores de Baloncesto en Silla de Ruedas Según su Clasificación Funcional	2016		4	Fay K, Breslin G, Czyż SH, Pizlo Z.	An especial skill in elite wheelchair basketball players	2013	10.1016/j.humov.2012.08.005		does not talk about the biomechanics of throwing
5	Pojskic, H; Sisic, N; Separovic, V; Sekulic, D	ASSOCIATION BETWEEN CONDITIONING CAPACITIES AND SHOOTING PERFORMANCE IN PROFESSIONAL BASKETBALL PLAYERS: AN ANALYSIS OF STATIONARY AND DYNAMIC SHOOTING SKILLS	2018	10.1519/JSC.0000000000002100	5	Hernández-Beltrán V.; Espada M.C.; de Campos L.F.C.C.; Becerra-Patiño B.A.; Gamonales J.M.	Analysis of the publications related to sports performance in wheelchair basketball: bibliometric review; [Análisis de las publicaciones relacionadas con el rendimiento deportivo en baloncesto en silla de ruedas: revisión bibliométrica]	2024	10.47197/retos.v61.105959		does not talk about the biomechanics of throwing
6	Morriën, F; Taylor, MJD; Hettinga, FJ	Biomechanics in Paralympics: Implications for Performance	2017	10.1123/ijspp.2016-0199	6	Iturricastillo, A; Granados, C; Yanci, J	Changes in Body Composition and Physical Performance in Wheelchair Basketball Players During a Competitive Season	2015	10.1515/hukin-2015-0102		does not talk about the biomechanics of throwing
7	Özdalyan, F; Manci, E; Gençoglu, C; Gümüs, H; Kosova, S	Comparison of the Shooting Angles and Shooting Accuracy in Wheelchair Basketball and Basketball Players	2022	10.21134/eurjhm.2022.48.4	7	Oliveira L.S.; Aleixo G.F.; Luvizutto G.J.; Lobato D.F.M.	Effect of a Neuromodulation Protocol Associated With Sports Training on the Precision Sports Performance of a Wheelchair Basketball Para-Athlete: A Case Study	2024	10.1123/ijspp.2023-0128		does not talk about the biomechanics of throwing
8	Ribeiro Neto F, Loturco I, Henrique Lopes G, Rodrigues Dorneles J, Irineu Gorla J, Gomes Costa RR.	Correlations Between Medicine Ball Throw With Wheelchair Mobility and Isokinetic Tests in Basketball Para-Athletes	2022	10.1123/jsr.2020-0437	8	Wilroy, J; Hibberd, E	Evaluation of a Shoulder Injury Prevention Program in Wheelchair Basketball	2018	10.1123/jsr.2017-0011		does not talk about the biomechanics of throwing
9	GD Eltz, EF Moraes, CMA Stocchero	Diferenças no arremesso de jogadores de basquete em cadeira de rodas e convencional	2015	https://doi.org/10.5935/0104-7795.20150028	9	Lencse-Mucha, J; Molik, B; Marszalek, J; Kazmierska-Kowalewska, K; Ogonowska-Slodownik, A	Laboratory and Field-Based Evaluation of Short-Term Effort with Maximal Intensity in Individuals with Intellectual Disabilities	2015	10.1515/hukin-2015-0092		It's not about wheelchair basketball
10	HW Huang, TW Kuo, CL Lee, YT Lin, YY Ju, CH Cheng	Effects of Muscle Fatigue on the Kinect Control of Free Throw in the Wheelchair Basketball Sport	2019	10.32604/mcb.2019.07509	10	Gómez, MA; Pérez, J; Molik, B; Szyman, RJ; Sampaio, J	Performance analysis of elite men's and women's wheelchair basketball teams	2014	10.1080/02640414.2013.879334		does not talk about the biomechanics of throwing
11	Grindle, GG; Deluigi, AJ; Laferrier, JZ; Cooper, RA	Evaluation of Highly Adjustable Throwing Chair for People with Disabilities	2012	10.1080/10400435.2012.659835	11	Gómez M.A.; Molik B.; Morgulec-Adamowicz N.; Szyman R.J.	Performance analysis of elite women's wheelchair basketball players according to team-strength, playingtime and players' classification	2015	10.1080/24748668.2015.11868792		does not talk about the biomechanics of throwing
12	Louis, N; Gorce, P	Evaluation of wheelchair user's upper limb kinematics during throwing activities: a preliminary study	2013	10.1080/10255842.2013.815841	12	Luarte-Rocha, C; de Campos, LFCC; Campos, KC; Segura, KA; Henriquez, M; Ramirez, YP; Muñoz, MF; Smith, R; Muñoz, F; Duarte, E	Physical performance of wheelchair basketball athletes with Paralympic projection of the Biobio-Chile region: a transversal study	2022			does not talk about the biomechanics of throwing
13	Malone L.A.; Nielsen A.B.; Steadward R.D.	Expanding the dichotomous outcome in wheelchair basketball shooting of elite male players	2000	10.1123/apaq.17.4.437	13	Cavedon V, Zancanaro C, Milanese C.	Physique and Performance of Young Wheelchair Basketball Players in Relation with Classification	2015	10.1371/journal.pone.0143621		does not talk about the biomechanics of throwing
14	Goosey-Tolfrey V, Butterworth D, Morriss C.	Free Throw Shooting Technique of Male Wheelchair Basketball Players	2002	10.1123/apaq.19.2.238	14	Urteaga, AI; Azpiroz, MF; Cortazar, ML; Domínguez, CG	Relationship between rate perceived exertion and anthropometric and physical changes in wheel chair basket ball	2022			does not talk about the biomechanics of throwing
15	Malone, LA; Gervais, PL; Baudin, JP; Steadward, RD	Kinematics of free throw shooting by class 1.0 wheelchair basketball players	1996		15	Romarate A.; Granados C.; Iturricastillo A.; Lizundia M.; Irigoyen J.Y.	Relationship between the anthropometric characteristics and physical fitness in wheelchair basketball players; [Asociación entre las características antropométricas y la condición física en jugadores de baloncesto en silla de ruedas]	2020	10.6018/sportk.431081		does not talk about the biomechanics of throwing
16	Gomes Costa RR, Dorneles JR, Lopes GH, Gorla JI, Ribeiro Neto F.	Medicine Ball Throw Responsiveness to Measure Wheelchair Basketball Mobility in Male Players	2021	10.1123/jsr.2020-0222	16	Aytar, A; Zeybek, A; Pekyavas, NO; Tigli, AA; Ergun, N	Scapular resting position, shoulder pain and function in disabled athletes	2015	10.1177/0309364614534295		It's not about wheelchair basketball
17	Schwark B.N.; Mackenzie S.J.; Sprigings E.J.	Optimizing the release conditions for a free throw in wheelchair basketball	2004	10.1123/jab.20.2.153	17	Hernández-Beltrán V.; Ibáñez S.J.; Espada M.C.; Gamonales J.M.	Sports Analysis of Wheelchair Basketball Game Statistics	2024	10.3390/app14072923		does not talk about the biomechanics of throwing
18	L Malone, P Gervais	PARAMETERS OF BALL RELEASE IN WHEELCHAIR BASKETBALL FREE THROW SHOOTING	1999		18	Pooryamanesh L.; Kondrič M.; Vuletić P.R.; Blažević M.; Daneshmandi H.	Static alignment of the upper limb and performance of athletes with spinal cord injuries	2024	10.26773/mjssm.240310		It's not about wheelchair basketball
19	Malone L.A.; Gervais P.L.; Steadward R.D.	Patterns of segment co-ordination in wheelchair basketball shooting	2002		19	González, M; Montoya, B; Jiménez, A; Salazar, M; Aedo-Munoz, E; Miarka, B; Arriagada-Tarifeno, D; Davies, J	Systematized review: Isokinetic evaluation in the assessment of upper extremity sports	2024			It's not about wheelchair basketball
20	Özkan DG, Pezzetta R, Moreau Q, Abreu AM, Aglioti SM.	Predicting the fate of basketball throws: an EEG study on expert action prediction in wheelchair basketball players	2019	10.1007/s00221-019-05677-x	20	Zacharakis E.	The effect of upper limb characteristics on palm strength, anaerobic power, and technical skills of wheelchair basketball players of varying classification	2020	10.7752/jpes.2020.02086		does not talk about the biomechanics of throwing
21	Malone, LA; Gervais, PL; Steadward, RD	Shooting mechanics related to player classification and free throw success in wheelchair basketball	2002		21	Lipert A.; Wróbel K.; Spychała M.; Rasmus P.; Timler D.; Marczak M.; Kozłowski R.	The effectiveness of active rehabilitation camp on physical performance of disabled people moving in wheelchairs	2021	10.3390/ijerph18147572		It's not about wheelchair basketball
22	Gil, SM; Yanci, J; Otero, M; Olasagasti, J; Badiola, A; Bidaurrazaga-Letona, I; Iturricastillo, A; Granados, C	The Functional Classification and Field Test Performance in Wheelchair Basketball Players	2015	10.1515/hukin-2015-0050	22	Oliver A, Driller M.	The Use of Upper-Body Intermittent Sequential Pneumatic Compression Arm Sleeves on Recovery From Exercise in Wheelchair Athletes	2021	10.1097/PHM.0000000000001521		It's not about wheelchair basketball
23	Hyde A.; Hogarth L.; Sayers M.; Beckman E.; Connick M.J.; Tweedy S.; Burkett B.	The impact of an assistive pole, seat configuration, and strength in paralympic seated throwing	2017	10.1123/ijspp.2016-0340	23	de Groot S.; Balvers I.J.M.; Kouwenhoven S.M.; Janssen T.W.J.	Validity and reliability of tests determining performance-related components of wheelchair basketball	2012	10.1080/02640414.2012.675082		does not talk about the biomechanics of throwing
24	Shigematsu S.; Ogawa M.; Neya M.; Fujiwara M.; Nakata H.	The relationship between free-throw accuracy and performance variables in male wheelchair basketball players	2022	10.14198/jhse.2022.174.18	24	Bergamini E.; Morelli F.; Marchetti F.; Vannozzi G.; Polidori L.; Paradisi F.; Traballesi M.; Cappozzo A.; Delussu A.S.	Wheelchair Propulsion Biomechanics in Junior Basketball Players: A Method for the Evaluation of the Efficacy of a Specific Training Program	2015	10.1155/2015/275965		does not talk about the biomechanics of throwing
25	Hanks, MM; Schnorenberg, AJ; Lee, KK; Slavens, BA	Three-Dimensional Biomechanics of the Trunk and Upper Extremity During Overhead Throwing in Wheelchair Lacrosse Athletes With Spinal Cord Injury	2023	10.1097/PHM.0000000000001989	25	Ferreira da Silva CMA, de Sá KSG, Bauermann A, Borges M, de Castro Amorim M, Rossato M, Gorla JI, de Athayde Costa E Silva A.	Wheelchair skill tests in wheelchair Basketball: A systematic review	2022	10.1371/journal.pone.0276946		does not talk about the biomechanics of throwing
26	MRG Ribeiro, IS Alves, WM Malachias, MP Morato	Throw frequency and effectiveness compared by functional classification and attack zones in elite wheelchair basketball.	2022	10.20396/conex.v20i00.8660089	26	Pérez-Tejero J.; Arbex J.P.	Wheelchair basketball player performance by game statistics; [Rendimiento del jugador de baloncesto en silla de ruedas según la estadística de juego]	2015	10.4321/s1578-84232015000300027		does not talk about the biomechanics of throwing
27	Limroongreungrat W.; Jamkrajang P.; Tongaim R.	Upper extremity kinematics during free throw shooting of thai wheelchair basketball players	2010	10.1007/978-3-642-14515-5_55	27	Gil-Agudo A.; Del Ama-Espinosa A.; Crespo-Ruiz B.	Wheelchair Basketball Quantification	2010	10.1016/j.pmr.2009.07.002		does not talk about the biomechanics of throwing
28	BN Hamilton	USING OPTIMIZED COMPUTER SIMULATION TO FACILITATE THE LEARNING PROCESS OF THE FREE THROW IN WHEELCHAIR BASKETBALL	2005	https://harvest.usask.ca/server/api/core/bitstreams/acb84053-d64e-42ac-95c9-88986060a31b/content	28	Chow J.W.; Levy C.E.	Wheelchair propulsion biomechanics and wheelers' quality of life: An exploratory review	2011	10.3109/17483107.2010.525290		does not talk about the biomechanics of throwing
29	Yüksel, MF	BIOMOTOR AND TECHNICAL FEATURES OF WHEELCHAIR BASKETBALL PLAYERS BY CLASSIFICATION SCORES: A PILOT STUDY	2021	10.21653/tjpr.862640	29	Başar S.; Ergün N.; Yiǧiter Bayramlar K.	A comparative study of muscle strength and anaerobic power of the young national and national junior wheelchair basketball players; [Genç milli ve a milli tekerlekli sandalye basketbol sporculari{dotless}nda kuvvet ve anaerobic gücün karşi{dotless}laşti{dotless}rmali{dotless} çali{dotless}şmasi{dotless}]	2013	10.4274/tftr.26594		does not talk about the biomechanics of throwing
					30	Seron B.B.; Oliveira De Carvalho E.M.; Greguol M.	Analysis of Physiological and Kinematic Demands of Wheelchair Basketball Games-A Review	2019	10.1519/JSC.0000000000003069		does not talk about the biomechanics of throwing
					31	Ke X.-W.; Wang Y.“.; Shi A.; Zheng Z.; Phillips D.; Long D.; Chen S.; Berk B.	Application of visual feedback and AR-enhanced wheelchair skill training	2024	10.1080/17483107.2024.2426615		does not talk about the biomechanics of throwing
					32	Kroonen, LT; Piper, SL; Ghatan, AC	Arthroscopic Management of Elbow Osteoarthritis	2017	10.1016/j.jhsa.2017.05.023		It's not about wheelchair basketball
					33	Ayán C.; Cancela J.M.; Fernández B.	Changes in wheelchair basketball performance indicators throughout a regular season: A pilot study	2014	10.1080/24748668.2014.11868763		does not talk about the biomechanics of throwing
					34	Churton E.; Keogh J.W.L.	Constraints influencing sports wheelchair propulsion performance and injury risk	2013	10.1186/2052-1847-5-3		does not talk about the biomechanics of throwing
					35	Chow, JW; Mindock, LA	Discus throwing performances and medical classification of wheelchair athletes	1999	10.1097/00005768-199909000-00007		does not talk about the biomechanics of throwing
					36	Uysal M.; Ozmen T.	Effects of vibration therapy on muscle soreness and athletic performance in wheelchair basketball players	2024	10.1016/j.jbmt.2024.05.034		does not talk about the biomechanics of throwing
					37	Uzun S.; Pourmoghaddam A.; Hieronymus M.; Thrasher T.A.	Evaluation of muscle fatigue of wheelchair basketball players with spinal cord injury using recurrence quantification analysis of surface EMG	2012	10.1007/s00421-012-2358-0		does not talk about the biomechanics of throwing
					38	Higuchi T.; Cinelli M.E.; Patla A.E.	Gaze behavior during locomotion through apertures: The effect of locomotion forms	2009	10.1016/j.humov.2009.07.012		It's not about wheelchair basketball
					39	Chénier F.; Alberca I.; Marquis E.; Gagnon D.H.; Faupin A.	Impact of dribbling on spatiotemporal and kinetic parameters in wheelchair basketball athletes	2022	10.1016/j.clinbiomech.2021.105545		does not talk about the biomechanics of throwing
					40	Sánchez-Pay A.; Martínez-Gallego R.; Crespo M.; Sanz-Rivas D.	Key physical factors in the serve velocity of male professional wheelchair tennis players	2021	10.3390/ijerph18041944		It's not about wheelchair basketball
					41	Ribeiro Neto F.; Gomes Costa R.R.; Tanhoffer R.A.; Leal J.C.; Bottaro M.; Carregaro R.L.	Muscle Strength Cutoff Points for Functional Independence and Wheelchair Ability in Men With Spinal Cord Injury	2020	10.1016/j.apmr.2020.01.010		It's not about wheelchair basketball
					42	Altmann V.C.; Mason B.S.; Geurts T.; Camp S.A.J.H.V.D.; Vanlandewijck Y.C.	Objective Measurement of Ball-Handling Proficiency in Wheelchair Sports: A Systematic Review	2021	10.3389/fresc.2021.798675		does not talk about the biomechanics of throwing
					43	Hindawi O.S.; Orabi S.; Al Arjan J.; Judge L.W.; Cottingham II. M.; Bellar D.M.	Offensive tactical thinking level of wheelchair basketball players in Arab countries	2013	10.1080/17461391.2013.771383		does not talk about the biomechanics of throwing
					44	Cavedon V.; Zuccolotto P.; Sandri M.; Manisera M.; Bernardi M.; Peluso I.; Milanese C.	Optimizing wheelchair basketball lineups: A statistical approach to coaching strategies	2024	10.1371/journal.pone.0302596		does not talk about the biomechanics of throwing
					45	Keogh J.W.L.	Paralympic sport: An emerging area for research and consultancy in sports biomechanics	2011	10.1080/14763141.2011.592341		does not talk about the biomechanics of throwing
					46	Otto A.-K.; Reer R.; Holtfreter B.; Riepenhof H.; Schröder J.	Physiological responses at the anaerobic threshold and at peak performance during arm crank ergometer diagnostics compared to wheelchair propulsion on a treadmill in elite wheelchair basketball players; [Physiologische Belastungsreaktionen an der anaeroben Schwelle und bei der maximalen Leistung während der Armkurbelergometrie im Vergleich zur Laufbandergometrie bei Elite- Rollstuhlbasketballspie…	2019	10.1016/j.orthtr.2019.01.009		It's not about wheelchair basketball
					47	Francis J.W.; Owen A.J.; Peters D.M.	Predicting field-goal success according to offensive, defensive and contextual variables in elite men’s wheelchair basketball	2021	10.1371/journal.pone.0244257		does not talk about the biomechanics of throwing
					48	Maksym M.; Oleg K.; Viacheslav M.; Larysa T.; Zhanna G.; Оlena T.; Vladymyr H.; Kateryna M.; Iryna P.	Problems and features of technique in the development of coordination abilities of players specializing in wheelchair basketball	2018	10.7752/jpes.2018.s2150		does not talk about the biomechanics of throwing
					49	Silveira, R; Marinho, DA; Santos, CC; Barbosa, TM; Coelho, E; Morais, J; Forte, P	Resistive and propulsive forces in wheelchair racing: a brief review	2022	10.3934/biophy.2022004		It's not about wheelchair basketball
					50	Gil-Agudo A.; Del Ama-Espinosa A.; Crespo-Ruiz B.; Pérez-Nombela S.	Use of biomechanical analysis to classify basketball players in wheelchairs	2010	10.3233/978-1-60750-080-3-399		does not talk about the biomechanics of throwing
					51	Özünlü N.; Ergun N.	Trunk balance assessment in wheelchair basketball players	2012			does not talk about the biomechanics of throwing
					52	Dehghansai N.; Lemez S.; Wattie N.; Baker J.	Training and development of Canadian wheelchair basketball players	2017	10.1080/17461391.2016.1276636		does not talk about the biomechanics of throwing
					53	Oudejans R.R.D.; Janssen T.W.J.; Heubers S.; Ruitenbeek J.-R.J.A.C.	Training visual control in wheelchair basketball shooting	2012	10.1080/02701367.2012.10599881		does not talk about the biomechanics of throwing
					54	Saltan A.; Ankarali H.	The role of trunk stabilization in functional-classification levels in wheelchair basketball	2017	10.1123/jsr.2016-0054		does not talk about the biomechanics of throwing
					55	Alim A.; Rismayanthi C.; Yulianto W.D.; Miftachurochmah Y.	The Main Physical Factors in the Serve Accuracy of Wheelchair Tennis Players	2023	10.13189/saj.2023.110306		It's not about wheelchair basketball
					56	Farì G.; Latino F.; Tafuri F.; Dell’Anna L.; Raele M.V.; Fai A.; De Serio C.; Intonti G.; De Salvo A.L.; Ricci V.; Saraiello E.; Bonavolontà V.; Bernetti A.; Fiore S.; Megna M.; Ranieri M.	Shoulder Pain Biomechanics, Rehabilitation and Prevention in Wheelchair Basketball Players: A Narrative Review	2023	10.3390/biomechanics3030030		does not talk about the biomechanics of throwing
					57	Ferro A.; Villacieros J.; Pérez-Tejero J.	Sprint performance of elite wheelchair basketball players: Applicability of a laser system for describing the velocity curve	2016	10.1123/APAQ.2015-0067		does not talk about the biomechanics of throwing
					58	Goosey-Tolfrey V.	Supporting the paralympic athlete: Focus on wheeled sports	2010	10.3109/09638288.2010.491577		It's not about wheelchair basketball
					59	Reina, R; Domínguez-Díez, M; Urbán, T; Roldán, A	Throwing distance constraints regarding kinematics and accuracy in high-level boccia players	2018	10.1016/j.scispo.2018.03.078		It's not about wheelchair basketball

## Sheet: excluded by reasons
	title	authors	year	DOI	Reason of exclusion
1	A Biomechanical Analysis of the Free Throw Shooting Technique in Wheelchair Basketball: A Pilot Study	Nikola Prvulovic, Miljan Hadzovic, Ana Lilic	2022	10.26773/jaspe.220101	pilot study
2	A Kinematic Analysis of the Upper-limb Motion of Wheelchair Basketball Free Throw Shooting	HC Han, HJ Yoon, HP Lee	2003	https://doi.org/10.5103/KJSB.2003.13.3.181	does not talk about the biomechanics of throwing
3	A kinematic study of the upper-limb motion of wheelchair basketball shooting in tetraplegic adults	Nunome H.; Doyo W.; Sakurai S.; Ikegmai Y.; Yabe K.	2002		does not talk about the biomechanics of throwing
4	ASSOCIATION BETWEEN CONDITIONING CAPACITIES AND SHOOTING PERFORMANCE IN PROFESSIONAL BASKETBALL PLAYERS: AN ANALYSIS OF STATIONARY AND DYNAMIC SHOOTING SKILLS	Pojskic, H; Sisic, N; Separovic, V; Sekulic, D	2018	10.1519/JSC.0000000000002100	does not talk about the biomechanics of throwing
5	Biomechanics in Paralympics: Implications for Performance	Morriën, F; Taylor, MJD; Hettinga, FJ	2017	10.1123/ijspp.2016-0199	It's not about wheelchair basketball
6	BIOMOTOR AND TECHNICAL FEATURES OF WHEELCHAIR BASKETBALL PLAYERS BY CLASSIFICATION SCORES: A PILOT STUDY	Yüksel, MF	2021	10.21653/tjpr.862640	does not talk about the biomechanics of throwing
7	Comparison of the Shooting Angles and Shooting Accuracy in Wheelchair Basketball and Basketball Players	Özdalyan, F; Manci, E; Gençoglu, C; Gümüs, H; Kosova, S	2022	10.21134/eurjhm.2022.48.4	does not talk about the biomechanics of throwing but rather the parameters of the ball
8	Correlations Between Medicine Ball Throw With Wheelchair Mobility and Isokinetic Tests in Basketball Para-Athletes	Ribeiro Neto F, Loturco I, Henrique Lopes G, Rodrigues Dorneles J, Irineu Gorla J, Gomes Costa RR.	2022	10.1123/jsr.2020-0437	does not talk about the biomechanics of throwing
9	Diferenças no arremesso de jogadores de basquete em cadeira de rodas e convencional	GD Eltz, EF Moraes, CMA Stocchero	2015	https://doi.org/10.5935/0104-7795.20150028	does not talk about the biomechanics of throwing
10	Effects of Muscle Fatigue on the Kinect Control of Free Throw in the Wheelchair Basketball Sport	H Hsiang-Wen, K Ting-Wei, L Chi-Long	2019	10.32604/mcb.2019.07509	does not talk about the biomechanics of throwing
11	Evaluation of Highly Adjustable Throwing Chair for People with Disabilities	Grindle, GG; Deluigi, AJ; Laferrier, JZ; Cooper, RA	2012	10.1080/10400435.2012.659835	It's not about wheelchair basketball
12	Evaluation of wheelchair user's upper limb kinematics during throwing activities: a preliminary study	Louis, N; Gorce, P	2013	10.1080/10255842.2013.815841	It's not about wheelchair basketball
13	Medicine Ball Throw Responsiveness to Measure Wheelchair Basketball Mobility in Male Players	Gomes Costa RR, Dorneles JR, Lopes GH, Gorla JI, Ribeiro Neto F.	2021	10.1123/jsr.2020-0222	does not talk about the biomechanics of throwing
14	Optimizing the release conditions for a free throw in wheelchair basketball	Schwark B.N.; Mackenzie S.J.; Sprigings E.J.	2004	10.1123/jab.20.2.153	does not talk about the biomechanics of throwing
15	PARAMETERS OF BALL RELEASE IN WHEELCHAIR BASKETBALL FREE THROW SHOOTING	L Malone, P Gervais	1999		does not talk about the biomechanics of throwing
16	Predicting the fate of basketball throws: an EEG study on expert action prediction in wheelchair basketball players	Özkan, DG; Pezzetta, R; Moreau, Q; Abreu, AM; Aglioti, SM	2019	10.1007/s00221-019-05677-x	does not talk about the biomechanics of throwing
17	Shooting mechanics related to player classification and free throw success in wheelchair basketball	Malone LA, Gervais PL, Steadward RD.	2002		does not talk about the biomechanics of throwing
18	The Functional Classification and Field Test Performance in Wheelchair Basketball Players	Gil SM, Yanci J, Otero M, Olasagasti J, Badiola A, Bidaurrazaga-Letona I, Iturricastillo A, Granados C.	2015	10.1515/hukin-2015-0050	does not talk about the biomechanics of throwing
19	The Impact of an Assistive Pole, Seat Configuration, and Strength in Paralympic Seated Throwing	Hyde, A; Hogarth, L; Sayers, M; Beckman, E; Connick, MJ; Tweedy, S; Burkett, B	2017	10.1123/ijspp.2016-0340	does not talk about the biomechanics of throwing in wheelchair basketball
20	Three-Dimensional Biomechanics of the Trunk and Upper Extremity During Overhead Throwing in Wheelchair Lacrosse Athletes With Spinal Cord Injury	Hanks, MM; Schnorenberg, AJ; Lee, KK; Slavens, BA	2023	10.1097/PHM.0000000000001989	It's not about wheelchair basketball
21	Throw frequency and effectiveness compared by functional classification and attack zones in elite wheelchair basketball.	MRG Ribeiro, IS Alves, WM Malachias, MP Morato	2022	10.20396/conex.v20i00.8660089	does not talk about the biomechanics of throwing
22	USING OPTIMIZED COMPUTER SIMULATION TO FACILITATE THE LEARNING PROCESS OF THE FREE THROW IN WHEELCHAIR BASKETBALL	BN Hamilton	2005	https://harvest.usask.ca/server/api/core/bitstreams/acb84053-d64e-42ac-95c9-88986060a31b/content	does not talk about the biomechanics of throwing

## Sheet: final articles
	title	authors	year	DOI
1	Kinematics of free throw shooting by class 1.0 wheelchair basketball players	Malone, LA; Gervais, PL; Baudin, JP; Steadward, RD	1996
2	Expanding the dichotomous outcome in wheelchair basketball shooting of elite male players	Malone L.A.; Nielsen A.B.; Steadward R.D.	2000	10.1123/apaq.17.4.437
3	Free throw shooting technique of male wheelchair basketball players	Goosey-Tolfrey V.; Butterworth D.; Morriss C.	2002	10.1123/apaq.19.2.238
4	Patterns of segment co-ordination in wheelchair basketball shooting	Malone L.A.; Gervais P.L.; Steadward R.D.	2002
5	Upper extremity kinematics during free throw shooting of thai wheelchair basketball players	Limroongreungrat W.; Jamkrajang P.; Tongaim R.	2010	10.1007/978-3-642-14515-5_55
6	Análisis Biomecánico del Tiro Libre En Jugadores de Baloncesto en Silla de Ruedas Según su Clasificación Funcional	Pérez-Tejero J, Plaza CD, Pérez RM, Gómez MP, Cabello N.	2016
7	The relationship between free-throw accuracy and performance variables in male wheelchair basketball players	Shigematsu S.; Ogawa M.; Neya M.; Fujiwara M.; Nakata H.	2022	10.14198/jhse.2022.174.18
